# Supplementary material for: Small-wedge synchrotron and serial XFEL datasets for Cysteinyl leukotriene GPCRs
Source: Sci Data. 2020 Nov 12;7:388. doi: 10.1038/s41597-020-00729-2 (PMC7661540; doi:10.1038/s41597-020-00729-2)
Supplement: Supplementary file 1 — Supplementary Table 1 [file 41597_2020_729_MOESM1_ESM.xlsx]

## Sheet: all
Supplementary Table 1. Full table of per-dataset crystallization conditions
Dataset	filename	template	conditions
CysLT1R_6RZ4	017_01_02_01	2_2287_H1_01_1_1	100 mM Tris pH8, 33% PEG400, 160 mM Sodium Nitrate, 1% v/v 1,2-Butanediol
CysLT1R_6RZ4	018_01_02_02	2_2287_H1_02_1_1	100 mM Tris pH8, 33% PEG400, 160 mM Sodium Nitrate, 1% v/v 1,2-Butanediol
CysLT1R_6RZ4	019_01_02_03	2_2287_H1_03_1_1	100 mM Tris pH8, 33% PEG400, 160 mM Sodium Nitrate, 1% v/v 1,2-Butanediol
CysLT1R_6RZ4	020_01_02_04	2_2287_H1_04_1_1	100 mM Tris pH8, 33% PEG400, 160 mM Sodium Nitrate, 1% v/v 1,2-Butanediol
CysLT1R_6RZ4	021_01_02_05	2_2287_H1_05_1_1	100 mM Tris pH8, 33% PEG400, 160 mM Sodium Nitrate, 1% v/v 1,2-Butanediol
CysLT1R_6RZ4	022_01_02_06	2_2287_H1_06_1_1	100 mM Tris pH8, 33% PEG400, 160 mM Sodium Nitrate, 1% v/v 1,2-Butanediol
CysLT1R_6RZ4	023_01_02_07	2_2287_H1_07_1_1	100 mM Tris pH8, 33% PEG400, 160 mM Sodium Nitrate, 1% v/v 1,2-Butanediol
CysLT1R_6RZ4	024_01_02_08	2_2287_H1_08_1_1	100 mM Tris pH8, 33% PEG400, 160 mM Sodium Nitrate, 1% v/v 1,2-Butanediol
CysLT1R_6RZ4	025_01_02_09	2_2287_H1_09_1_1	100 mM Tris pH8, 33% PEG400, 160 mM Sodium Nitrate, 1% v/v 1,2-Butanediol
CysLT1R_6RZ4	026_01_02_10	2_2287_H1_10_1_1	100 mM Tris pH8, 33% PEG400, 160 mM Sodium Nitrate, 1% v/v 1,2-Butanediol
CysLT1R_6RZ4	027_01_02_11	2_2287_H1_11_1_1	100 mM Tris pH8, 33% PEG400, 160 mM Sodium Nitrate, 1% v/v 1,2-Butanediol
CysLT1R_6RZ4	028_01_02_12	2_2287_H1_12_1_1	100 mM Tris pH8, 33% PEG400, 160 mM Sodium Nitrate, 1% v/v 1,2-Butanediol
CysLT1R_6RZ4	029_01_02_13	2_2287_H1_13_1_1	100 mM Tris pH8, 33% PEG400, 160 mM Sodium Nitrate, 1% v/v 1,2-Butanediol
CysLT1R_6RZ4	030_01_02_14	2_2287_H1_14_1_1	100 mM Tris pH8, 33% PEG400, 160 mM Sodium Nitrate, 1% v/v 1,2-Butanediol
CysLT1R_6RZ4	031_01_02_15	2_2287_H1_15_1_1	100 mM Tris pH8, 33% PEG400, 160 mM Sodium Nitrate, 1% v/v 1,2-Butanediol
CysLT1R_6RZ4	032_01_02_16	2_2287_H1_16_1_1	100 mM Tris pH8, 33% PEG400, 160 mM Sodium Nitrate, 1% v/v 1,2-Butanediol
CysLT1R_6RZ4	033_01_02_17	2_2287_H1_17_1_1	100 mM Tris pH8, 33% PEG400, 160 mM Sodium Nitrate, 1% v/v 1,2-Butanediol
CysLT1R_6RZ4	034_01_02_18	2_2287_H1_18_1_1	100 mM Tris pH8, 33% PEG400, 160 mM Sodium Nitrate, 1% v/v 1,2-Butanediol
CysLT1R_6RZ4	035_01_02_19	2_2287_H1_19_1_1	100 mM Tris pH8, 33% PEG400, 160 mM Sodium Nitrate, 1% v/v 1,2-Butanediol
CysLT1R_6RZ4	036_01_02_20	2_2287_H1_20_1_1	100 mM Tris pH8, 33% PEG400, 160 mM Sodium Nitrate, 1% v/v 1,2-Butanediol
CysLT1R_6RZ4	037_01_03_01	11_2287_H1_1_1	100 mM Tris pH8, 33% PEG400, 160 mM Sodium Nitrate, 1% v/v 1,2-Butanediol
CysLT1R_6RZ4	038_01_03_02	11_2287_H1_2_1	100 mM Tris pH8, 33% PEG400, 160 mM Sodium Nitrate, 1% v/v 1,2-Butanediol
CysLT1R_6RZ4	039_01_04_01	14_2287_H1_01_1	100 mM Tris pH8, 33% PEG400, 160 mM Sodium Nitrate, 1% v/v 1,2-Butanediol
CysLT1R_6RZ4	040_01_04_02	14_2287_H1_02_1	100 mM Tris pH8, 33% PEG400, 160 mM Sodium Nitrate, 1% v/v 1,2-Butanediol
CysLT1R_6RZ4	041_01_04_03	14_2287_H1_03_1	100 mM Tris pH8, 33% PEG400, 160 mM Sodium Nitrate, 1% v/v 1,2-Butanediol
CysLT1R_6RZ4	042_01_04_04	14_2287_H1_04_1	100 mM Tris pH8, 33% PEG400, 160 mM Sodium Nitrate, 1% v/v 1,2-Butanediol
CysLT1R_6RZ4	043_01_04_05	14_2287_H1_05_1	100 mM Tris pH8, 33% PEG400, 160 mM Sodium Nitrate, 1% v/v 1,2-Butanediol
CysLT1R_6RZ4	044_02_01_01	2_2270_H3_1	100 mM Tris pH8, 34% PEG400, 130 mM Sodium Nitrate
CysLT1R_6RZ4	045_02_01_02	2_2270_H3_2	100 mM Tris pH8, 34% PEG400, 130 mM Sodium Nitrate
CysLT1R_6RZ4	046_02_01_03	2_2270_H3_3	100 mM Tris pH8, 34% PEG400, 130 mM Sodium Nitrate
CysLT1R_6RZ4	047_02_02_01	10_2270_H3_1	100 mM Tris pH8, 34% PEG400, 130 mM Sodium Nitrate
CysLT1R_6RZ4	048_03_01_01	16_2270_H1_01_1	100 mM Tris pH8, 34% PEG400, 75 mM Sodium Nitrate
CysLT1R_6RZ4	049_03_01_02	16_2270_H1_02_1	100 mM Tris pH8, 34% PEG400, 75 mM Sodium Nitrate
CysLT1R_6RZ4	050_03_01_03	16_2270_H1_03_1	100 mM Tris pH8, 34% PEG400, 75 mM Sodium Nitrate
CysLT1R_6RZ4	051_03_01_04	16_2270_H1_04_1	100 mM Tris pH8, 34% PEG400, 75 mM Sodium Nitrate
CysLT1R_6RZ4	052_03_01_05	16_2270_H1_05_1	100 mM Tris pH8, 34% PEG400, 75 mM Sodium Nitrate
CysLT1R_6RZ4	053_03_01_06	16_2270_H1_06_1	100 mM Tris pH8, 34% PEG400, 75 mM Sodium Nitrate
CysLT1R_6RZ4	054_03_01_07	16_2270_H1_07_1	100 mM Tris pH8, 34% PEG400, 75 mM Sodium Nitrate
CysLT1R_6RZ4	055_03_01_08	16_2270_H1_08_1	100 mM Tris pH8, 34% PEG400, 75 mM Sodium Nitrate
CysLT1R_6RZ4	056_03_02_01	17_2270_H1_01_1	100 mM Tris pH8, 34% PEG400, 75 mM Sodium Nitrate
CysLT1R_6RZ4	057_03_02_02	17_2270_H1_02_1	100 mM Tris pH8, 34% PEG400, 75 mM Sodium Nitrate
CysLT1R_6RZ4	058_03_02_03	17_2270_H1_03_1	100 mM Tris pH8, 34% PEG400, 75 mM Sodium Nitrate
CysLT1R_6RZ4	059_03_02_04	17_2270_H1_04_1	100 mM Tris pH8, 34% PEG400, 75 mM Sodium Nitrate
CysLT1R_6RZ4	060_03_02_05	17_2270_H1_05_1	100 mM Tris pH8, 34% PEG400, 75 mM Sodium Nitrate
CysLT1R_6RZ4	061_03_02_06	17_2270_H1_06_1	100 mM Tris pH8, 34% PEG400, 75 mM Sodium Nitrate
CysLT1R_6RZ4	062_03_02_07	17_2270_H1_07_1	100 mM Tris pH8, 34% PEG400, 75 mM Sodium Nitrate
CysLT1R_6RZ4	063_03_02_08	17_2270_H1_08_1	100 mM Tris pH8, 34% PEG400, 75 mM Sodium Nitrate
CysLT1R_6RZ4	064_03_02_09	17_2270_H1_09_1	100 mM Tris pH8, 34% PEG400, 75 mM Sodium Nitrate
CysLT1R_6RZ4	065_03_02_10	17_2270_H1_10_1	100 mM Tris pH8, 34% PEG400, 75 mM Sodium Nitrate
CysLT1R_6RZ4	066_03_02_11	17_2270_H1_11_1	100 mM Tris pH8, 34% PEG400, 75 mM Sodium Nitrate
CysLT1R_6RZ4	067_03_03_01	18_2270_H1_01_1	100 mM Tris pH8, 34% PEG400, 75 mM Sodium Nitrate
CysLT1R_6RZ4	068_03_03_02	18_2270_H1_02_1	100 mM Tris pH8, 34% PEG400, 75 mM Sodium Nitrate
CysLT1R_6RZ4	069_03_03_03	18_2270_H1_03_1	100 mM Tris pH8, 34% PEG400, 75 mM Sodium Nitrate
CysLT1R_6RZ4	070_03_04_01	19_2270_H1_01_1	100 mM Tris pH8, 34% PEG400, 75 mM Sodium Nitrate
CysLT1R_6RZ4	071_03_04_02	19_2270_H1_02_1	100 mM Tris pH8, 34% PEG400, 75 mM Sodium Nitrate
CysLT1R_6RZ4	072_03_04_03	19_2270_H1_03_1	100 mM Tris pH8, 34% PEG400, 75 mM Sodium Nitrate
CysLT1R_6RZ4	073_03_05_01	20_2270_H1_01_1	100 mM Tris pH8, 34% PEG400, 75 mM Sodium Nitrate
CysLT1R_6RZ4	074_03_05_02	20_2270_H1_02_1	100 mM Tris pH8, 34% PEG400, 75 mM Sodium Nitrate
CysLT1R_6RZ4	075_03_05_03	20_2270_H1_03_1	100 mM Tris pH8, 34% PEG400, 75 mM Sodium Nitrate
CysLT1R_6RZ4	076_03_06_01	21_2270_H1_01_1	100 mM Tris pH8, 34% PEG400, 75 mM Sodium Nitrate
CysLT1R_6RZ4	077_03_06_02	21_2270_H1_02_1	100 mM Tris pH8, 34% PEG400, 75 mM Sodium Nitrate
CysLT1R_6RZ4	078_03_06_03	21_2270_H1_03_1	100 mM Tris pH8, 34% PEG400, 75 mM Sodium Nitrate
CysLT1R_6RZ4	079_03_07_01	22_2270_H1_01_1	100 mM Tris pH8, 34% PEG400, 75 mM Sodium Nitrate
CysLT1R_6RZ4	080_03_07_02	22_2270_H1_02_1	100 mM Tris pH8, 34% PEG400, 75 mM Sodium Nitrate
CysLT1R_6RZ4	081_03_08_01	23_2270_H1_01_1	100 mM Tris pH8, 34% PEG400, 75 mM Sodium Nitrate
CysLT1R_6RZ4	082_03_08_02	23_2270_H1_02_1	100 mM Tris pH8, 34% PEG400, 75 mM Sodium Nitrate
CysLT1R_6RZ4	083_03_08_03	23_2270_H1_03_1	100 mM Tris pH8, 34% PEG400, 75 mM Sodium Nitrate
CysLT1R_6RZ4	084_03_08_04	23_2270_H1_04_1	100 mM Tris pH8, 34% PEG400, 75 mM Sodium Nitrate
CysLT1R_6RZ4	085_03_08_05	23_2270_H1_05_1	100 mM Tris pH8, 34% PEG400, 75 mM Sodium Nitrate
CysLT1R_6RZ4	086_03_09_01	24_2270_H1_01_1	100 mM Tris pH8, 34% PEG400, 75 mM Sodium Nitrate
CysLT1R_6RZ4	087_03_09_02	24_2270_H1_02_1	100 mM Tris pH8, 34% PEG400, 75 mM Sodium Nitrate
CysLT1R_6RZ4	088_04_01_01	5_2286_D1_03_1	100 mM Sodium Citrate pH6, 31% PEG400 , 200 mM Lithium Nitrate
CysLT1R_6RZ4	089_04_02_01	19_2286_D1_1	100 mM Sodium Citrate pH6, 31% PEG400 , 200 mM Lithium Nitrate
CysLT1R_6RZ4	090_04_02_02	19_2286_D1_2	100 mM Sodium Citrate pH6, 31% PEG400 , 200 mM Lithium Nitrate
CysLT1R_6RZ4	091_04_02_03	19_2286_D1_3	100 mM Sodium Citrate pH6, 31% PEG400 , 200 mM Lithium Nitrate
CysLT1R_6RZ4	092_04_02_04	19_2286_D1_4	100 mM Sodium Citrate pH6, 31% PEG400 , 200 mM Lithium Nitrate
CysLT1R_6RZ4	093_04_02_05	19_2286_D1_5	100 mM Sodium Citrate pH6, 31% PEG400 , 200 mM Lithium Nitrate
CysLT1R_6RZ4	094_04_02_06	19_2286_D1_6	100 mM Sodium Citrate pH6, 31% PEG400 , 200 mM Lithium Nitrate
CysLT1R_6RZ4	095_04_02_07	19_2286_D1_7	100 mM Sodium Citrate pH6, 31% PEG400 , 200 mM Lithium Nitrate
CysLT1R_6RZ4	096_05_01_01	4_2287_G6_1_1	100 mM Tris pH8, 33% PEG400, 160 mM Sodium Nitrate, 4% v/v 2,5-Hexanediol (mixture of isomers)
CysLT1R_6RZ4	097_05_02_01	7_2287_G6_3_1	100 mM Tris pH8, 33% PEG400, 160 mM Sodium Nitrate, 4% v/v 2,5-Hexanediol (mixture of isomers)
CysLT1R_6RZ4	098_05_02_02	7_2287_G6_4_1	100 mM Tris pH8, 33% PEG400, 160 mM Sodium Nitrate, 4% v/v 2,5-Hexanediol (mixture of isomers)
CysLT1R_6RZ4	099_05_02_03	7_2287_G6_5_1	100 mM Tris pH8, 33% PEG400, 160 mM Sodium Nitrate, 4% v/v 2,5-Hexanediol (mixture of isomers)
CysLT1R_6RZ4	100_05_02_04	7_2287_G6_6_1	100 mM Tris pH8, 33% PEG400, 160 mM Sodium Nitrate, 4% v/v 2,5-Hexanediol (mixture of isomers)
CysLT1R_6RZ4	101_05_02_05	7_2287_G6_7_1	100 mM Tris pH8, 33% PEG400, 160 mM Sodium Nitrate, 4% v/v 2,5-Hexanediol (mixture of isomers)
CysLT1R_6RZ4	102_05_02_06	7_2287_G6_8_1	100 mM Tris pH8, 33% PEG400, 160 mM Sodium Nitrate, 4% v/v 2,5-Hexanediol (mixture of isomers)
CysLT1R_6RZ4	103_05_03_01	8_2287_G6_1_1	100 mM Tris pH8, 33% PEG400, 160 mM Sodium Nitrate, 4% v/v 2,5-Hexanediol (mixture of isomers)
CysLT1R_6RZ4	104_05_03_02	8_2287_G6_2_1	100 mM Tris pH8, 33% PEG400, 160 mM Sodium Nitrate, 4% v/v 2,5-Hexanediol (mixture of isomers)
CysLT1R_6RZ4	105_05_03_03	8_2287_G6_3_1	100 mM Tris pH8, 33% PEG400, 160 mM Sodium Nitrate, 4% v/v 2,5-Hexanediol (mixture of isomers)
CysLT1R_6RZ4	106_05_03_04	8_2287_G6_4_1	100 mM Tris pH8, 33% PEG400, 160 mM Sodium Nitrate, 4% v/v 2,5-Hexanediol (mixture of isomers)
CysLT1R_6RZ4	107_05_03_05	8_2287_G6_5_1	100 mM Tris pH8, 33% PEG400, 160 mM Sodium Nitrate, 4% v/v 2,5-Hexanediol (mixture of isomers)
CysLT1R_6RZ4	108_05_03_06	8_2287_G6_6_1	100 mM Tris pH8, 33% PEG400, 160 mM Sodium Nitrate, 4% v/v 2,5-Hexanediol (mixture of isomers)
CysLT1R_6RZ4	109_05_03_07	8_2287_G6_7_1	100 mM Tris pH8, 33% PEG400, 160 mM Sodium Nitrate, 4% v/v 2,5-Hexanediol (mixture of isomers)
CysLT1R_6RZ4	110_05_03_08	8_2287_G6_9_1	100 mM Tris pH8, 33% PEG400, 160 mM Sodium Nitrate, 4% v/v 2,5-Hexanediol (mixture of isomers)
CysLT1R_6RZ4	111_05_03_09	8_2287_G6_11_1	100 mM Tris pH8, 33% PEG400, 160 mM Sodium Nitrate, 4% v/v 2,5-Hexanediol (mixture of isomers)
CysLT1R_6RZ4	112_05_03_10	8_2287_G6_13_1	100 mM Tris pH8, 33% PEG400, 160 mM Sodium Nitrate, 4% v/v 2,5-Hexanediol (mixture of isomers)
CysLT1R_6RZ4	113_05_03_11	8_2287_G6_15_1	100 mM Tris pH8, 33% PEG400, 160 mM Sodium Nitrate, 4% v/v 2,5-Hexanediol (mixture of isomers)
CysLT1R_6RZ4	114_05_04_01	9_2287_G6_1_1	100 mM Tris pH8, 33% PEG400, 160 mM Sodium Nitrate, 4% v/v 2,5-Hexanediol (mixture of isomers)
CysLT1R_6RZ4	115_05_04_02	9_2287_G6_2_1	100 mM Tris pH8, 33% PEG400, 160 mM Sodium Nitrate, 4% v/v 2,5-Hexanediol (mixture of isomers)
CysLT1R_6RZ4	116_05_04_03	9_2287_G6_3_1	100 mM Tris pH8, 33% PEG400, 160 mM Sodium Nitrate, 4% v/v 2,5-Hexanediol (mixture of isomers)
CysLT1R_6RZ4	117_05_04_04	9_2287_G6_4_1	100 mM Tris pH8, 33% PEG400, 160 mM Sodium Nitrate, 4% v/v 2,5-Hexanediol (mixture of isomers)
CysLT1R_6RZ4	118_05_05_01	15_2287_G6_2	100 mM Tris pH8, 33% PEG400, 160 mM Sodium Nitrate, 4% v/v 2,5-Hexanediol (mixture of isomers)
CysLT1R_6RZ4	119_06_01_01	105_2289_D1_01_1_1	100 mM Sodium Citrate pH6, 34% PEG400 , 400 mM Lithium Nitrate, 10 mM Betaine hydrochloride
CysLT1R_6RZ4	120_06_01_02	105_2289_D1_02_1_1	100 mM Sodium Citrate pH6, 34% PEG400 , 400 mM Lithium Nitrate, 10 mM Betaine hydrochloride
CysLT1R_6RZ4	121_06_01_03	105_2289_D1_03_1_1	100 mM Sodium Citrate pH6, 34% PEG400 , 400 mM Lithium Nitrate, 10 mM Betaine hydrochloride
CysLT1R_6RZ4	122_06_01_04	105_2289_D1_04_1_1	100 mM Sodium Citrate pH6, 34% PEG400 , 400 mM Lithium Nitrate, 10 mM Betaine hydrochloride
CysLT1R_6RZ4	123_06_01_05	105_2289_D1_05_1_1	100 mM Sodium Citrate pH6, 34% PEG400 , 400 mM Lithium Nitrate, 10 mM Betaine hydrochloride
CysLT1R_6RZ4	124_06_01_06	105_2289_D1_06_1_1	100 mM Sodium Citrate pH6, 34% PEG400 , 400 mM Lithium Nitrate, 10 mM Betaine hydrochloride
CysLT1R_6RZ4	125_06_01_07	105_2289_D1_07_1_1	100 mM Sodium Citrate pH6, 34% PEG400 , 400 mM Lithium Nitrate, 10 mM Betaine hydrochloride
CysLT1R_6RZ4	126_06_01_08	105_2289_D1_08_1_1	100 mM Sodium Citrate pH6, 34% PEG400 , 400 mM Lithium Nitrate, 10 mM Betaine hydrochloride
CysLT1R_6RZ4	127_06_01_09	105_2289_D1_09_1_1	100 mM Sodium Citrate pH6, 34% PEG400 , 400 mM Lithium Nitrate, 10 mM Betaine hydrochloride
CysLT1R_6RZ4	128_06_01_10	105_2289_D1_10_1_1	100 mM Sodium Citrate pH6, 34% PEG400 , 400 mM Lithium Nitrate, 10 mM Betaine hydrochloride
CysLT1R_6RZ4	129_06_01_11	105_2289_D1_11_1_1	100 mM Sodium Citrate pH6, 34% PEG400 , 400 mM Lithium Nitrate, 10 mM Betaine hydrochloride
CysLT1R_6RZ4	130_06_01_12	105_2289_D1_12_1_1	100 mM Sodium Citrate pH6, 34% PEG400 , 400 mM Lithium Nitrate, 10 mM Betaine hydrochloride
CysLT1R_6RZ4	131_06_01_13	105_2289_D1_13_1_1	100 mM Sodium Citrate pH6, 34% PEG400 , 400 mM Lithium Nitrate, 10 mM Betaine hydrochloride
CysLT1R_6RZ4	132_06_01_14	105_2289_D1_14_1_1	100 mM Sodium Citrate pH6, 34% PEG400 , 400 mM Lithium Nitrate, 10 mM Betaine hydrochloride
CysLT1R_6RZ4	133_06_01_15	105_2289_D1_15_1_1	100 mM Sodium Citrate pH6, 34% PEG400 , 400 mM Lithium Nitrate, 10 mM Betaine hydrochloride
CysLT1R_6RZ4	134_06_01_16	105_2289_D1_16_1_1	100 mM Sodium Citrate pH6, 34% PEG400 , 400 mM Lithium Nitrate, 10 mM Betaine hydrochloride
CysLT1R_6RZ4	135_06_01_17	105_2289_D1_17_1_1	100 mM Sodium Citrate pH6, 34% PEG400 , 400 mM Lithium Nitrate, 10 mM Betaine hydrochloride
CysLT1R_6RZ4	136_06_01_18	105_2289_D1_18_1_1	100 mM Sodium Citrate pH6, 34% PEG400 , 400 mM Lithium Nitrate, 10 mM Betaine hydrochloride
CysLT1R_6RZ4	137_06_01_19	105_2289_D1_19_1_1	100 mM Sodium Citrate pH6, 34% PEG400 , 400 mM Lithium Nitrate, 10 mM Betaine hydrochloride
CysLT1R_6RZ4	138_06_01_20	105_2289_D1_20_1_1	100 mM Sodium Citrate pH6, 34% PEG400 , 400 mM Lithium Nitrate, 10 mM Betaine hydrochloride
CysLT1R_6RZ4	139_06_01_21	105_2289_D1_21_1_1	100 mM Sodium Citrate pH6, 34% PEG400 , 400 mM Lithium Nitrate, 10 mM Betaine hydrochloride
CysLT1R_6RZ4	140_06_01_22	105_2289_D1_22_1_1	100 mM Sodium Citrate pH6, 34% PEG400 , 400 mM Lithium Nitrate, 10 mM Betaine hydrochloride
CysLT1R_6RZ4	141_06_01_23	105_2289_D1_23_1_1	100 mM Sodium Citrate pH6, 34% PEG400 , 400 mM Lithium Nitrate, 10 mM Betaine hydrochloride
CysLT1R_6RZ4	142_07_01_01	13_2270_H8_1_1	100 mM Tris pH8, 34% PEG400, 266 mM Sodium Nitrate
CysLT1R_6RZ4	143_07_01_02	13_2270_H8_3_1	100 mM Tris pH8, 34% PEG400, 266 mM Sodium Nitrate
CysLT1R_6RZ4	144_07_01_03	13_2270_H8_6_1	100 mM Tris pH8, 34% PEG400, 266 mM Sodium Nitrate
CysLT1R_6RZ4	145_07_01_04	13_2270_H8_13_1	100 mM Tris pH8, 34% PEG400, 266 mM Sodium Nitrate
CysLT1R_6RZ4	146_07_01_05	13_2270_H8_14_1	100 mM Tris pH8, 34% PEG400, 266 mM Sodium Nitrate
CysLT1R_6RZ4	147_07_01_06	13_2270_H8_15_1	100 mM Tris pH8, 34% PEG400, 266 mM Sodium Nitrate
CysLT1R_6RZ4	148_07_02_01	27_2270_H8_01_1	100 mM Tris pH8, 34% PEG400, 266 mM Sodium Nitrate
CysLT1R_6RZ4	149_07_02_02	27_2270_H8_02_1	100 mM Tris pH8, 34% PEG400, 266 mM Sodium Nitrate
CysLT1R_6RZ4	150_07_03_01	28_2270_H8_01_1	100 mM Tris pH8, 34% PEG400, 266 mM Sodium Nitrate
CysLT1R_6RZ4	151_07_04_01	30_2270_H8_01_1	100 mM Tris pH8, 34% PEG400, 266 mM Sodium Nitrate
CysLT1R_6RZ4	152_07_04_02	30_2270_H8_02_1	100 mM Tris pH8, 34% PEG400, 266 mM Sodium Nitrate
CysLT1R_6RZ4	153_07_04_03	30_2270_H8_03_1	100 mM Tris pH8, 34% PEG400, 266 mM Sodium Nitrate
CysLT1R_6RZ4	154_07_04_04	30_2270_H8_04_1	100 mM Tris pH8, 34% PEG400, 266 mM Sodium Nitrate
CysLT1R_6RZ4	155_08_01_01	107_2289_E6_1_1	100 mM Sodium Citrate pH6, 34% PEG400 , 400 mM Lithium Nitrate, 3% w/v D-(+)-Glucose monohydrate
CysLT1R_6RZ4	156_08_01_02	107_2289_E6_3_1	100 mM Sodium Citrate pH6, 34% PEG400 , 400 mM Lithium Nitrate, 3% w/v D-(+)-Glucose monohydrate
CysLT1R_6RZ4	157_08_01_03	107_2289_E6_5_1	100 mM Sodium Citrate pH6, 34% PEG400 , 400 mM Lithium Nitrate, 3% w/v D-(+)-Glucose monohydrate
CysLT1R_6RZ4	158_08_01_04	107_2289_E6_6_1	100 mM Sodium Citrate pH6, 34% PEG400 , 400 mM Lithium Nitrate, 3% w/v D-(+)-Glucose monohydrate
CysLT1R_6RZ4	159_08_01_05	107_2289_E6_7_1	100 mM Sodium Citrate pH6, 34% PEG400 , 400 mM Lithium Nitrate, 3% w/v D-(+)-Glucose monohydrate
CysLT1R_6RZ4	160_09_01_01	9_2289_B12_1	100 mM Sodium Citrate pH6, 34% PEG400 , 400 mM Lithium Nitrate, 100 mM Cesium chloride
CysLT1R_6RZ4	161_09_02_01	11_2289_B12_1	100 mM Sodium Citrate pH6, 34% PEG400 , 400 mM Lithium Nitrate, 100 mM Cesium chloride
CysLT1R_6RZ4	162_10_01_01	4_2308_H11_1	100 mM Tris pH8.2, 37% PEG400, 200 mM Sodium Nitrate, 4% v/v 2,5-Hexanediol (mixture of isomers)
CysLT1R_6RZ4	163_10_01_02	4_2308_H11_2	100 mM Tris pH8.2, 37% PEG400, 200 mM Sodium Nitrate, 4% v/v 2,5-Hexanediol (mixture of isomers)
CysLT1R_6RZ4	164_11_01_01	103_2289_G6_01_1_1	100 mM Sodium Citrate pH6, 34% PEG400 , 400 mM Lithium Nitrate, 4% v/v 2,5-Hexanediol (mixture of isomers)
CysLT1R_6RZ4	165_11_01_02	103_2289_G6_02_1_1	100 mM Sodium Citrate pH6, 34% PEG400 , 400 mM Lithium Nitrate, 4% v/v 2,5-Hexanediol (mixture of isomers)
CysLT1R_6RZ4	166_11_01_03	103_2289_G6_03_1_1	100 mM Sodium Citrate pH6, 34% PEG400 , 400 mM Lithium Nitrate, 4% v/v 2,5-Hexanediol (mixture of isomers)
CysLT1R_6RZ4	167_11_01_04	103_2289_G6_04_1_1	100 mM Sodium Citrate pH6, 34% PEG400 , 400 mM Lithium Nitrate, 4% v/v 2,5-Hexanediol (mixture of isomers)
CysLT1R_6RZ4	168_11_01_05	103_2289_G6_05_1_1	100 mM Sodium Citrate pH6, 34% PEG400 , 400 mM Lithium Nitrate, 4% v/v 2,5-Hexanediol (mixture of isomers)
CysLT1R_6RZ4	169_11_01_06	103_2289_G6_06_1_1	100 mM Sodium Citrate pH6, 34% PEG400 , 400 mM Lithium Nitrate, 4% v/v 2,5-Hexanediol (mixture of isomers)
CysLT1R_6RZ4	170_11_01_07	103_2289_G6_07_1_1	100 mM Sodium Citrate pH6, 34% PEG400 , 400 mM Lithium Nitrate, 4% v/v 2,5-Hexanediol (mixture of isomers)
CysLT1R_6RZ4	171_11_01_08	103_2289_G6_08_1_1	100 mM Sodium Citrate pH6, 34% PEG400 , 400 mM Lithium Nitrate, 4% v/v 2,5-Hexanediol (mixture of isomers)
CysLT1R_6RZ4	172_11_01_09	103_2289_G6_09_1_1	100 mM Sodium Citrate pH6, 34% PEG400 , 400 mM Lithium Nitrate, 4% v/v 2,5-Hexanediol (mixture of isomers)
CysLT1R_6RZ4	173_11_01_10	103_2289_G6_10_1_1	100 mM Sodium Citrate pH6, 34% PEG400 , 400 mM Lithium Nitrate, 4% v/v 2,5-Hexanediol (mixture of isomers)
CysLT1R_6RZ4	174_11_01_11	103_2289_G6_11_1_1	100 mM Sodium Citrate pH6, 34% PEG400 , 400 mM Lithium Nitrate, 4% v/v 2,5-Hexanediol (mixture of isomers)
CysLT1R_6RZ4	175_11_01_12	103_2289_G6_12_1_1	100 mM Sodium Citrate pH6, 34% PEG400 , 400 mM Lithium Nitrate, 4% v/v 2,5-Hexanediol (mixture of isomers)
CysLT1R_6RZ4	176_11_01_13	103_2289_G6_13_1_1	100 mM Sodium Citrate pH6, 34% PEG400 , 400 mM Lithium Nitrate, 4% v/v 2,5-Hexanediol (mixture of isomers)
CysLT1R_6RZ4	177_11_01_14	103_2289_G6_14_1_1	100 mM Sodium Citrate pH6, 34% PEG400 , 400 mM Lithium Nitrate, 4% v/v 2,5-Hexanediol (mixture of isomers)
CysLT1R_6RZ4	178_11_01_15	103_2289_G6_15_1_1	100 mM Sodium Citrate pH6, 34% PEG400 , 400 mM Lithium Nitrate, 4% v/v 2,5-Hexanediol (mixture of isomers)
CysLT1R_6RZ4	179_11_01_16	103_2289_G6_16_1_1	100 mM Sodium Citrate pH6, 34% PEG400 , 400 mM Lithium Nitrate, 4% v/v 2,5-Hexanediol (mixture of isomers)
CysLT1R_6RZ4	180_12_01_01	01_2287_D3_01_1	100 mM Tris pH8, 33% PEG400, 160 mM Sodium Nitrate, 10 mM Spermine tetrahydrochloride
CysLT1R_6RZ4	181_12_01_02	01_2287_D3_02_1	100 mM Tris pH8, 33% PEG400, 160 mM Sodium Nitrate, 10 mM Spermine tetrahydrochloride
CysLT1R_6RZ4	182_12_01_03	01_2287_D3_03_1	100 mM Tris pH8, 33% PEG400, 160 mM Sodium Nitrate, 10 mM Spermine tetrahydrochloride
CysLT1R_6RZ4	183_12_02_01	02_2287_D3_01_1	100 mM Tris pH8, 33% PEG400, 160 mM Sodium Nitrate, 10 mM Spermine tetrahydrochloride
CysLT1R_6RZ4	184_12_02_02	02_2287_D3_02_1	100 mM Tris pH8, 33% PEG400, 160 mM Sodium Nitrate, 10 mM Spermine tetrahydrochloride
CysLT1R_6RZ4	185_12_02_03	02_2287_D3_03_1	100 mM Tris pH8, 33% PEG400, 160 mM Sodium Nitrate, 10 mM Spermine tetrahydrochloride
CysLT1R_6RZ4	186_12_02_04	02_2287_D3_04_1	100 mM Tris pH8, 33% PEG400, 160 mM Sodium Nitrate, 10 mM Spermine tetrahydrochloride
CysLT1R_6RZ4	187_12_03_01	03_2287_D3_01_1	100 mM Tris pH8, 33% PEG400, 160 mM Sodium Nitrate, 10 mM Spermine tetrahydrochloride
CysLT1R_6RZ4	188_12_03_02	03_2287_D3_02_1	100 mM Tris pH8, 33% PEG400, 160 mM Sodium Nitrate, 10 mM Spermine tetrahydrochloride
CysLT1R_6RZ4	189_12_03_03	03_2287_D3_03_1	100 mM Tris pH8, 33% PEG400, 160 mM Sodium Nitrate, 10 mM Spermine tetrahydrochloride
CysLT1R_6RZ4	190_12_03_04	03_2287_D3_04_1	100 mM Tris pH8, 33% PEG400, 160 mM Sodium Nitrate, 10 mM Spermine tetrahydrochloride
CysLT1R_6RZ4	191_13_01_01	17_2286_C1_01_1	100 mM Sodium Citrate pH6, 30% PEG400 , 200 mM Lithium Nitrate
CysLT1R_6RZ4	192_13_01_02	17_2286_C1_02_1	100 mM Sodium Citrate pH6, 30% PEG400 , 200 mM Lithium Nitrate
CysLT1R_6RZ4	193_13_01_03	17_2286_C1_03_1	100 mM Sodium Citrate pH6, 30% PEG400 , 200 mM Lithium Nitrate
CysLT1R_6RZ4	194_13_02_01	18_2286_C1_1	100 mM Sodium Citrate pH6, 30% PEG400 , 200 mM Lithium Nitrate
CysLT1R_6RZ4	195_13_02_02	18_2286_C1_2	100 mM Sodium Citrate pH6, 30% PEG400 , 200 mM Lithium Nitrate
CysLT1R_6RZ4	196_13_02_03	18_2286_C1_4	100 mM Sodium Citrate pH6, 30% PEG400 , 200 mM Lithium Nitrate
CysLT1R_6RZ4	197_13_02_04	18_2286_C1_5	100 mM Sodium Citrate pH6, 30% PEG400 , 200 mM Lithium Nitrate
CysLT1R_6RZ4	198_14_01_01	9_2286_C2_3	100 mM Sodium Citrate pH6, 30% PEG400 , 236 mM Lithium Nitrate
CysLT1R_6RZ4	199_14_02_01	10_2286_C2_1	100 mM Sodium Citrate pH6, 30% PEG400 , 236 mM Lithium Nitrate
CysLT1R_6RZ4	200_15_01_01	01_2287_D2_01_1	100 mM Tris pH8, 33% PEG400, 160 mM Sodium Nitrate, 10 mM Spermidine
CysLT1R_6RZ4	201_16_01_01	01_2287_F12_01_1	100 mM Tris pH8, 33% PEG400, 160 mM Sodium Nitrate, 0.5% w/v n-Dodecyl-b-D-maltoside
CysLT1R_6RZ4	202_16_02_01	02_2287_F12_01_1	100 mM Tris pH8, 33% PEG400, 160 mM Sodium Nitrate, 0.5% w/v n-Dodecyl-b-D-maltoside
CysLT2R_6RZ6	001_01_01_01	10_2446_A9_2	100 mM Ammonium Sulfate, 30% v/v PEG400, 100 mM HEPES pH7.0
CysLT2R_6RZ6	002_01_01_02	10_2446_A9_3	100 mM Ammonium Sulfate, 30% v/v PEG400, 100 mM HEPES pH7.0
CysLT2R_6RZ6	003_01_02_01	11_2446_A9_1	100 mM Ammonium Sulfate, 30% v/v PEG400, 100 mM HEPES pH7.0
CysLT2R_6RZ6	004_01_02_02	11_2446_A9_2	100 mM Ammonium Sulfate, 30% v/v PEG400, 100 mM HEPES pH7.0
CysLT2R_6RZ6	005_01_02_03	11_2446_A9_3	100 mM Ammonium Sulfate, 30% v/v PEG400, 100 mM HEPES pH7.0
CysLT2R_6RZ6	006_01_02_04	11_2446_A9_4	100 mM Ammonium Sulfate, 30% v/v PEG400, 100 mM HEPES pH7.0
CysLT2R_6RZ6	007_01_02_05	11_2446_A9_5	100 mM Ammonium Sulfate, 30% v/v PEG400, 100 mM HEPES pH7.0
CysLT2R_6RZ6	008_01_02_06	11_2446_A9_6	100 mM Ammonium Sulfate, 30% v/v PEG400, 100 mM HEPES pH7.0
CysLT2R_6RZ6	009_01_02_07	11_2446_A9_7	100 mM Ammonium Sulfate, 30% v/v PEG400, 100 mM HEPES pH7.0
CysLT2R_6RZ6	010_02_01_01	15_2473_D3_1	130mM Ammonium Tartrate dibasic, 30% v/v PEG400, 100mM HEPES 7.0, 10 mM Spermine tetrahydrochloride
CysLT2R_6RZ6	011_02_01_02	15_2473_D3_2	130mM Ammonium Tartrate dibasic, 30% v/v PEG400, 100mM HEPES 7.0, 10 mM Spermine tetrahydrochloride
CysLT2R_6RZ6	012_02_01_03	15_2473_D3_3	130mM Ammonium Tartrate dibasic, 30% v/v PEG400, 100mM HEPES 7.0, 10 mM Spermine tetrahydrochloride
CysLT2R_6RZ6	013_02_01_04	15_2473_D3_4	130mM Ammonium Tartrate dibasic, 30% v/v PEG400, 100mM HEPES 7.0, 10 mM Spermine tetrahydrochloride
CysLT2R_6RZ6	014_02_01_05	15_2473_D3_5	130mM Ammonium Tartrate dibasic, 30% v/v PEG400, 100mM HEPES 7.0, 10 mM Spermine tetrahydrochloride
CysLT2R_6RZ6	015_02_02_01	16_2473_D3_1	130mM Ammonium Tartrate dibasic, 30% v/v PEG400, 100mM HEPES 7.0, 10 mM Spermine tetrahydrochloride
CysLT2R_6RZ6	016_03_01_01	7_2464_A9_1	100 mM Ammonium Sulfate, 30% v/v PEG400, 100 mM HEPES pH7.0
CysLT2R_6RZ6	017_03_01_02	7_2464_A9_2	100 mM Ammonium Sulfate, 30% v/v PEG400, 100 mM HEPES pH7.0
CysLT2R_6RZ6	018_03_01_03	7_2464_A9_3	100 mM Ammonium Sulfate, 30% v/v PEG400, 100 mM HEPES pH7.0
CysLT2R_6RZ6	019_03_02_01	8_2464_A9_1	100 mM Ammonium Sulfate, 30% v/v PEG400, 100 mM HEPES pH7.0
CysLT2R_6RZ6	020_03_02_02	8_2464_A9_2	100 mM Ammonium Sulfate, 30% v/v PEG400, 100 mM HEPES pH7.0
CysLT2R_6RZ6	021_03_02_03	8_2464_A9_3	100 mM Ammonium Sulfate, 30% v/v PEG400, 100 mM HEPES pH7.0
CysLT2R_6RZ6	022_03_03_01	9_2464_A9_1	100 mM Ammonium Sulfate, 30% v/v PEG400, 100 mM HEPES pH7.0
CysLT2R_6RZ6	023_03_03_02	9_2464_A9_2	100 mM Ammonium Sulfate, 30% v/v PEG400, 100 mM HEPES pH7.0
CysLT2R_6RZ6	024_03_03_03	9_2464_A9_3	100 mM Ammonium Sulfate, 30% v/v PEG400, 100 mM HEPES pH7.0
CysLT2R_6RZ6	025_03_03_04	9_2464_A9_4	100 mM Ammonium Sulfate, 30% v/v PEG400, 100 mM HEPES pH7.0
CysLT2R_6RZ6	026_03_03_05	9_2464_A9_5	100 mM Ammonium Sulfate, 30% v/v PEG400, 100 mM HEPES pH7.0
CysLT2R_6RZ6	027_03_03_06	9_2464_A9_6	100 mM Ammonium Sulfate, 30% v/v PEG400, 100 mM HEPES pH7.0
CysLT2R_6RZ6	028_04_01_01	13_2446_B5_1	100 mM Lithium thium Sulfate monohydrate, 30% v/v PEG400, 100 mM HEPES pH7.0
CysLT2R_6RZ6	029_04_01_02	13_2446_B5_2	100 mM Lithium thium Sulfate monohydrate, 30% v/v PEG400, 100 mM HEPES pH7.0
CysLT2R_6RZ6	030_05_01_01	1_2466_D1_1	30mM Ammonium Tartrate dibasic, 20% v/v PEG400, 100mM HEPES 7.0, 10 mM Betaine hydrochloride
CysLT2R_6RZ6	031_05_01_02	1_2466_D1_2	30mM Ammonium Tartrate dibasic, 20% v/v PEG400, 100mM HEPES 7.0, 10 mM Betaine hydrochloride
CysLT2R_6RZ6	032_05_01_03	1_2466_D1_3	30mM Ammonium Tartrate dibasic, 20% v/v PEG400, 100mM HEPES 7.0, 10 mM Betaine hydrochloride
CysLT2R_6RZ6	033_05_02_01	2_2466_D1_3	30mM Ammonium Tartrate dibasic, 20% v/v PEG400, 100mM HEPES 7.0, 10 mM Betaine hydrochloride
CysLT2R_6RZ6	034_05_02_02	2_2466_D1_4	30mM Ammonium Tartrate dibasic, 20% v/v PEG400, 100mM HEPES 7.0, 10 mM Betaine hydrochloride
CysLT2R_6RZ6	035_05_02_03	2_2466_D1_5	30mM Ammonium Tartrate dibasic, 20% v/v PEG400, 100mM HEPES 7.0, 10 mM Betaine hydrochloride
CysLT2R_6RZ6	036_05_02_04	2_2466_D1_6	30mM Ammonium Tartrate dibasic, 20% v/v PEG400, 100mM HEPES 7.0, 10 mM Betaine hydrochloride
CysLT2R_6RZ6	037_05_02_05	2_2466_D1_7	30mM Ammonium Tartrate dibasic, 20% v/v PEG400, 100mM HEPES 7.0, 10 mM Betaine hydrochloride
CysLT2R_6RZ6	038_05_03_01	3_2466_D1_1	30mM Ammonium Tartrate dibasic, 20% v/v PEG400, 100mM HEPES 7.0, 10 mM Betaine hydrochloride
CysLT2R_6RZ6	039_05_03_02	3_2466_D1_2	30mM Ammonium Tartrate dibasic, 20% v/v PEG400, 100mM HEPES 7.0, 10 mM Betaine hydrochloride
CysLT2R_6RZ6	040_05_03_03	3_2466_D1_3	30mM Ammonium Tartrate dibasic, 20% v/v PEG400, 100mM HEPES 7.0, 10 mM Betaine hydrochloride
CysLT2R_6RZ6	041_05_03_04	3_2466_D1_4	30mM Ammonium Tartrate dibasic, 20% v/v PEG400, 100mM HEPES 7.0, 10 mM Betaine hydrochloride
CysLT2R_6RZ6	042_05_03_05	3_2466_D1_5	30mM Ammonium Tartrate dibasic, 20% v/v PEG400, 100mM HEPES 7.0, 10 mM Betaine hydrochloride
CysLT2R_6RZ6	043_05_03_06	3_2466_D1_6	30mM Ammonium Tartrate dibasic, 20% v/v PEG400, 100mM HEPES 7.0, 10 mM Betaine hydrochloride
CysLT2R_6RZ6	044_05_03_07	3_2466_D1_7	30mM Ammonium Tartrate dibasic, 20% v/v PEG400, 100mM HEPES 7.0, 10 mM Betaine hydrochloride
CysLT2R_6RZ6	045_05_03_08	3_2466_D1_8	30mM Ammonium Tartrate dibasic, 20% v/v PEG400, 100mM HEPES 7.0, 10 mM Betaine hydrochloride
CysLT2R_6RZ6	046_05_03_09	3_2466_D1_9	30mM Ammonium Tartrate dibasic, 20% v/v PEG400, 100mM HEPES 7.0, 10 mM Betaine hydrochloride
CysLT2R_6RZ6	047_05_03_10	3_2466_D1_10	30mM Ammonium Tartrate dibasic, 20% v/v PEG400, 100mM HEPES 7.0, 10 mM Betaine hydrochloride
CysLT2R_6RZ6	048_06_01_01	4_2465_B5_1	60 mM Ammonium Tartrate, 22% PEG400, HEPES pH7.0
CysLT2R_6RZ6	049_06_01_02	4_2465_B5_2	60 mM Ammonium Tartrate, 22% PEG400, HEPES pH7.0
CysLT2R_6RZ6	050_06_01_03	4_2465_B5_3	60 mM Ammonium Tartrate, 22% PEG400, HEPES pH7.0
CysLT2R_6RZ6	051_06_01_04	4_2465_B5_4	60 mM Ammonium Tartrate, 22% PEG400, HEPES pH7.0
CysLT2R_6RZ6	052_06_01_05	4_2465_B5_5	60 mM Ammonium Tartrate, 22% PEG400, HEPES pH7.0
CysLT2R_6RZ6	053_06_01_06	4_2465_B5_6	60 mM Ammonium Tartrate, 22% PEG400, HEPES pH7.0
CysLT2R_6RZ6	054_06_01_07	4_2465_B5_7	60 mM Ammonium Tartrate, 22% PEG400, HEPES pH7.0
CysLT2R_6RZ6	055_07_01_01	5_2465_B6_1	70 mM Ammonium Tartrate, 22% PEG400, HEPES pH7.0
CysLT2R_6RZ6	056_07_01_02	5_2465_B6_2	70 mM Ammonium Tartrate, 22% PEG400, HEPES pH7.0
CysLT2R_6RZ6	057_07_01_03	5_2465_B6_3	70 mM Ammonium Tartrate, 22% PEG400, HEPES pH7.0
CysLT2R_6RZ6	058_07_01_04	5_2465_B6_4	70 mM Ammonium Tartrate, 22% PEG400, HEPES pH7.0
CysLT2R_6RZ6	059_07_01_05	5_2465_B6_5	70 mM Ammonium Tartrate, 22% PEG400, HEPES pH7.0
CysLT2R_6RZ6	060_07_01_06	5_2465_B6_6	70 mM Ammonium Tartrate, 22% PEG400, HEPES pH7.0
CysLT2R_6RZ6	061_07_01_07	5_2465_B6_7	70 mM Ammonium Tartrate, 22% PEG400, HEPES pH7.0
CysLT2R_6RZ6	062_07_02_01	6_2465_B6_1	70 mM Ammonium Tartrate, 22% PEG400, HEPES pH7.0
CysLT2R_6RZ6	063_07_02_02	6_2465_B6_2	70 mM Ammonium Tartrate, 22% PEG400, HEPES pH7.0
CysLT2R_6RZ6	064_07_02_03	6_2465_B6_3	70 mM Ammonium Tartrate, 22% PEG400, HEPES pH7.0
CysLT2R_6RZ6	065_07_02_04	6_2465_B6_4	70 mM Ammonium Tartrate, 22% PEG400, HEPES pH7.0
CysLT2R_6RZ6	066_07_03_01	15_2465_B6_1	70 mM Ammonium Tartrate, 22% PEG400, HEPES pH7.0
CysLT2R_6RZ6	067_07_03_02	15_2465_B6_2	70 mM Ammonium Tartrate, 22% PEG400, HEPES pH7.0
CysLT2R_6RZ6	068_07_03_03	15_2465_B6_4	70 mM Ammonium Tartrate, 22% PEG400, HEPES pH7.0
CysLT2R_6RZ6	069_07_03_04	15_2465_B6_5	70 mM Ammonium Tartrate, 22% PEG400, HEPES pH7.0
CysLT2R_6RZ6	070_07_03_05	15_2465_B6_6	70 mM Ammonium Tartrate, 22% PEG400, HEPES pH7.0
CysLT2R_6RZ6	071_07_04_01	16_2465_B6_1	70 mM Ammonium Tartrate, 22% PEG400, HEPES pH7.0
CysLT2R_6RZ6	072_07_04_02	16_2465_B6_2	70 mM Ammonium Tartrate, 22% PEG400, HEPES pH7.0
CysLT2R_6RZ6	073_07_04_03	16_2465_B6_3	70 mM Ammonium Tartrate, 22% PEG400, HEPES pH7.0
CysLT2R_6RZ6	074_08_01_01	32_2445_A2_1	30 mM Ammonium Tartrate, 20% PEG400, HEPES pH7.0
CysLT2R_6RZ6	075_08_02_01	33_2445_A2_3	30 mM Ammonium Tartrate, 20% PEG400, HEPES pH7.0
CysLT2R_6RZ6	076_09_01_01	8_2454_C8_1	100 mM Ammonium Tartrate dibasic, 30% v/v PEG400, 100 mM TRIS pH8.0
CysLT2R_6RZ6	077_09_01_02	8_2454_C8_3	100 mM Ammonium Tartrate dibasic, 30% v/v PEG400, 100 mM TRIS pH8.0
CysLT2R_6RZ6	078_09_02_01	9_2454_C8_1	100 mM Ammonium Tartrate dibasic, 30% v/v PEG400, 100 mM TRIS pH8.0
CysLT2R_6RZ6	079_09_02_02	9_2454_C8_2	100 mM Ammonium Tartrate dibasic, 30% v/v PEG400, 100 mM TRIS pH8.0
CysLT2R_6RZ6	080_09_02_03	9_2454_C8_3	100 mM Ammonium Tartrate dibasic, 30% v/v PEG400, 100 mM TRIS pH8.0
CysLT2R_6RZ6	081_09_02_04	9_2454_C8_4	100 mM Ammonium Tartrate dibasic, 30% v/v PEG400, 100 mM TRIS pH8.0
CysLT2R_6RZ6	082_10_01_01	10_2454_C9_1	100 mM Ammonium Tartrate, 24% PEG400, HEPES pH7.0
CysLT2R_6RZ6	083_10_01_02	10_2454_C9_3	100 mM Ammonium Tartrate, 24% PEG400, HEPES pH7.0
CysLT2R_6RZ6	084_10_01_03	10_2454_C9_4	100 mM Ammonium Tartrate, 24% PEG400, HEPES pH7.0
CysLT2R_6RZ6	085_10_01_04	10_2454_C9_5	100 mM Ammonium Tartrate, 24% PEG400, HEPES pH7.0
CysLT2R_6RZ6	086_10_02_01	11_2454_C9_1	100 mM Ammonium Tartrate, 24% PEG400, HEPES pH7.0
CysLT2R_6RZ6	087_10_02_02	11_2454_C9_2	100 mM Ammonium Tartrate, 24% PEG400, HEPES pH7.0
CysLT2R_6RZ6	088_10_02_03	11_2454_C9_3	100 mM Ammonium Tartrate, 24% PEG400, HEPES pH7.0
CysLT2R_6RZ6	089_10_02_04	11_2454_C9_4	100 mM Ammonium Tartrate, 24% PEG400, HEPES pH7.0
CysLT2R_6RZ6	090_10_02_05	11_2454_C9_7	100 mM Ammonium Tartrate, 24% PEG400, HEPES pH7.0
CysLT2R_6RZ6	091_11_01_01	6_2461_D9_1	100 mM Ammonium Tartrate, 26% PEG400, HEPES pH7.0
CysLT2R_6RZ6	092_12_01_01	22_2445_D11_1	120 mM Ammonium Tartrate, 26% PEG400, HEPES pH7.0
CysLT2R_6RZ6	093_13_01_01	23_2445_E11_1	120 mM Ammonium Tartrate, 28% PEG400, HEPES pH7.0
CysLT2R_6RZ6	094_13_01_02	23_2445_E11_2	120 mM Ammonium Tartrate, 28% PEG400, HEPES pH7.0
CysLT2R_6RZ6	095_13_02_01	24_2445_E11_2	120 mM Ammonium Tartrate, 28% PEG400, HEPES pH7.0
CysLT2R_6RZ6	096_13_03_01	25_2445_E11_2	120 mM Ammonium Tartrate, 28% PEG400, HEPES pH7.0
CysLT2R_6RZ6	097_13_03_02	25_2445_E11_4	120 mM Ammonium Tartrate, 28% PEG400, HEPES pH7.0
CysLT2R_6RZ6	098_13_03_03	25_2445_E11_5	120 mM Ammonium Tartrate, 28% PEG400, HEPES pH7.0
CysLT2R_6RZ6	099_13_03_04	25_2445_E11_6	120 mM Ammonium Tartrate, 28% PEG400, HEPES pH7.0
CysLT2R_6RZ6	100_14_01_01	10_2449_A10_1	100 mM Ammonium Tartrate dibasic, 30% v/v PEG400, 100 mM TRIS pH8.0
CysLT2R_6RZ6	101_14_01_02	10_2449_A10_2	100 mM Ammonium Tartrate dibasic, 30% v/v PEG400, 100 mM TRIS pH8.0
CysLT2R_6RZ6	102_14_01_03	10_2449_A10_3	100 mM Ammonium Tartrate dibasic, 30% v/v PEG400, 100 mM TRIS pH8.0
CysLT2R_6RZ6	103_14_01_04	10_2449_A10_4	100 mM Ammonium Tartrate dibasic, 30% v/v PEG400, 100 mM TRIS pH8.0
CysLT2R_6RZ6	104_15_01_01	11_2468_A10_10	100 mM Ammonium Tartrate dibasic, 30% v/v PEG400, 100 mM TRIS pH8.0
CysLT2R_6RZ6	105_15_01_02	11_2468_A10_2	100 mM Ammonium Tartrate dibasic, 30% v/v PEG400, 100 mM TRIS pH8.0
CysLT2R_6RZ6	106_15_01_03	11_2468_A10_3	100 mM Ammonium Tartrate dibasic, 30% v/v PEG400, 100 mM TRIS pH8.0
CysLT2R_6RZ6	107_15_01_04	11_2468_A10_4	100 mM Ammonium Tartrate dibasic, 30% v/v PEG400, 100 mM TRIS pH8.0
CysLT2R_6RZ6	108_15_01_05	11_2468_A10_5	100 mM Ammonium Tartrate dibasic, 30% v/v PEG400, 100 mM TRIS pH8.0
CysLT2R_6RZ6	109_15_01_06	11_2468_A10_6	100 mM Ammonium Tartrate dibasic, 30% v/v PEG400, 100 mM TRIS pH8.0
CysLT2R_6RZ6	110_15_01_07	11_2468_A10_7	100 mM Ammonium Tartrate dibasic, 30% v/v PEG400, 100 mM TRIS pH8.0
CysLT2R_6RZ6	111_15_01_08	11_2468_A10_8	100 mM Ammonium Tartrate dibasic, 30% v/v PEG400, 100 mM TRIS pH8.0
CysLT2R_6RZ6	112_15_01_09	11_2468_A10_9	100 mM Ammonium Tartrate dibasic, 30% v/v PEG400, 100 mM TRIS pH8.0
CysLT2R_6RZ6	113_15_01_10	11_2468_A10_10	100 mM Ammonium Tartrate dibasic, 30% v/v PEG400, 100 mM TRIS pH8.0
CysLT2R_6RZ6	114_15_01_11	11_2468_A10_11	100 mM Ammonium Tartrate dibasic, 30% v/v PEG400, 100 mM TRIS pH8.0
CysLT2R_6RZ6	115_15_02_01	12_2468_A10_1	100 mM Ammonium Tartrate dibasic, 30% v/v PEG400, 100 mM TRIS pH8.0
CysLT2R_6RZ6	116_15_02_02	12_2468_A10_2	100 mM Ammonium Tartrate dibasic, 30% v/v PEG400, 100 mM TRIS pH8.0
CysLT2R_6RZ6	117_15_02_03	12_2468_A10_3	100 mM Ammonium Tartrate dibasic, 30% v/v PEG400, 100 mM TRIS pH8.0
CysLT2R_6RZ6	118_15_02_04	12_2468_A10_4	100 mM Ammonium Tartrate dibasic, 30% v/v PEG400, 100 mM TRIS pH8.0
CysLT2R_6RZ6	119_15_02_05	12_2468_A10_5	100 mM Ammonium Tartrate dibasic, 30% v/v PEG400, 100 mM TRIS pH8.0
CysLT2R_6RZ6	120_15_02_06	12_2468_A10_6	100 mM Ammonium Tartrate dibasic, 30% v/v PEG400, 100 mM TRIS pH8.0
CysLT2R_6RZ6	121_16_01_01	1_2465_C7_1	80 mM Ammonium Tartrate, 24% PEG400, HEPES pH7.0
CysLT2R_6RZ6	122_16_01_02	1_2465_C7_2	80 mM Ammonium Tartrate, 24% PEG400, HEPES pH7.0
CysLT2R_6RZ6	123_16_01_03	1_2465_C7_3	80 mM Ammonium Tartrate, 24% PEG400, HEPES pH7.0
CysLT2R_6RZ6	124_16_01_04	1_2465_C7_4	80 mM Ammonium Tartrate, 24% PEG400, HEPES pH7.0
CysLT2R_6RZ6	125_16_02_01	2_2465_C7_1	80 mM Ammonium Tartrate, 24% PEG400, HEPES pH7.0
CysLT2R_6RZ6	126_16_02_02	2_2465_C7_2	80 mM Ammonium Tartrate, 24% PEG400, HEPES pH7.0
CysLT2R_6RZ6	127_16_02_03	2_2465_C7_3	80 mM Ammonium Tartrate, 24% PEG400, HEPES pH7.0
CysLT2R_6RZ6	128_16_02_04	2_2465_C7_4	80 mM Ammonium Tartrate, 24% PEG400, HEPES pH7.0
CysLT2R_6RZ6	129_16_02_05	2_2465_C7_5	80 mM Ammonium Tartrate, 24% PEG400, HEPES pH7.0
CysLT2R_6RZ6	130_16_03_01	10_2465_C7_3	80 mM Ammonium Tartrate, 24% PEG400, HEPES pH7.0
CysLT2R_6RZ6	131_16_03_02	10_2465_C7_4	80 mM Ammonium Tartrate, 24% PEG400, HEPES pH7.0
CysLT2R_6RZ6	132_16_03_03	10_2465_C7_5	80 mM Ammonium Tartrate, 24% PEG400, HEPES pH7.0
CysLT2R_6RZ6	133_16_03_04	10_2465_C7_6	80 mM Ammonium Tartrate, 24% PEG400, HEPES pH7.0
CysLT2R_6RZ6	134_16_04_01	11_2465_C7_2	80 mM Ammonium Tartrate, 24% PEG400, HEPES pH7.0
CysLT2R_6RZ6	135_16_04_02	11_2465_C7_3	80 mM Ammonium Tartrate, 24% PEG400, HEPES pH7.0
CysLT2R_6RZ6	136_16_04_03	11_2465_C7_4	80 mM Ammonium Tartrate, 24% PEG400, HEPES pH7.0
CysLT2R_6RZ6	137_16_04_04	11_2465_C7_5	80 mM Ammonium Tartrate, 24% PEG400, HEPES pH7.0
CysLT2R_6RZ6	138_16_04_05	11_2465_C7_6	80 mM Ammonium Tartrate, 24% PEG400, HEPES pH7.0
CysLT2R_6RZ6	139_16_05_01	12_2465_C7_1	80 mM Ammonium Tartrate, 24% PEG400, HEPES pH7.0
CysLT2R_6RZ6	140_16_05_02	12_2465_C7_2	80 mM Ammonium Tartrate, 24% PEG400, HEPES pH7.0
CysLT2R_6RZ6	141_16_05_03	12_2465_C7_3	80 mM Ammonium Tartrate, 24% PEG400, HEPES pH7.0
CysLT2R_6RZ6	142_16_05_04	12_2465_C7_4	80 mM Ammonium Tartrate, 24% PEG400, HEPES pH7.0
CysLT2R_6RZ6	143_16_06_01	13_2465_C7_1	80 mM Ammonium Tartrate, 24% PEG400, HEPES pH7.0
CysLT2R_6RZ6	144_16_07_01	20_2465_C7_1	80 mM Ammonium Tartrate, 24% PEG400, HEPES pH7.0
CysLT2R_6RZ6	145_16_07_02	20_2465_C7_2	80 mM Ammonium Tartrate, 24% PEG400, HEPES pH7.0
CysLT2R_6RZ6	146_16_07_03	20_2465_C7_4	80 mM Ammonium Tartrate, 24% PEG400, HEPES pH7.0
CysLT2R_6RZ6	147_16_07_04	20_2465_C7_5	80 mM Ammonium Tartrate, 24% PEG400, HEPES pH7.0
CysLT2R_6RZ6	148_16_08_01	21_2465_C7_1	80 mM Ammonium Tartrate, 24% PEG400, HEPES pH7.0
CysLT2R_6RZ6	149_16_08_02	21_2465_C7_3	80 mM Ammonium Tartrate, 24% PEG400, HEPES pH7.0
CysLT2R_6RZ6	150_16_08_03	21_2465_C7_4	80 mM Ammonium Tartrate, 24% PEG400, HEPES pH7.0
CysLT2R_6RZ6	151_16_08_04	21_2465_C7_6	80 mM Ammonium Tartrate, 24% PEG400, HEPES pH7.0
CysLT2R_6RZ6	152_16_08_05	21_2465_C7_7	80 mM Ammonium Tartrate, 24% PEG400, HEPES pH7.0
CysLT2R_6RZ6	153_16_08_06	21_2465_C7_8	80 mM Ammonium Tartrate, 24% PEG400, HEPES pH7.0
CysLT2R_6RZ6	154_16_08_07	21_2465_C7_9	80 mM Ammonium Tartrate, 24% PEG400, HEPES pH7.0
CysLT2R_6RZ6	155_16_08_08	21_2465_C7_10	80 mM Ammonium Tartrate, 24% PEG400, HEPES pH7.0
CysLT2R_6RZ6	156_16_09_01	22_2465_C7_2	80 mM Ammonium Tartrate, 24% PEG400, HEPES pH7.0
CysLT2R_6RZ6	157_16_09_02	22_2465_C7_3	80 mM Ammonium Tartrate, 24% PEG400, HEPES pH7.0
CysLT2R_6RZ6	158_16_09_03	22_2465_C7_4	80 mM Ammonium Tartrate, 24% PEG400, HEPES pH7.0
CysLT2R_6RZ6	159_16_10_01	23_2465_C7_1	80 mM Ammonium Tartrate, 24% PEG400, HEPES pH7.0
CysLT2R_6RZ6	160_16_10_02	23_2465_C7_2	80 mM Ammonium Tartrate, 24% PEG400, HEPES pH7.0
CysLT2R_6RZ6	161_16_10_03	23_2465_C7_3	80 mM Ammonium Tartrate, 24% PEG400, HEPES pH7.0
CysLT2R_6RZ6	162_16_10_04	23_2465_C7_4	80 mM Ammonium Tartrate, 24% PEG400, HEPES pH7.0
CysLT2R_6RZ6	163_16_10_05	23_2465_C7_5	80 mM Ammonium Tartrate, 24% PEG400, HEPES pH7.0
CysLT2R_6RZ6	164_16_10_06	23_2465_C7_6	80 mM Ammonium Tartrate, 24% PEG400, HEPES pH7.0
CysLT2R_6RZ6	165_16_10_07	23_2465_C7_7	80 mM Ammonium Tartrate, 24% PEG400, HEPES pH7.0
CysLT2R_6RZ6	166_16_10_08	23_2465_C7_8	80 mM Ammonium Tartrate, 24% PEG400, HEPES pH7.0
CysLT2R_6RZ6	167_16_11_01	24_2465_C7_1	80 mM Ammonium Tartrate, 24% PEG400, HEPES pH7.0
CysLT2R_6RZ6	168_16_11_02	24_2465_C7_2	80 mM Ammonium Tartrate, 24% PEG400, HEPES pH7.0
CysLT2R_6RZ6	169_16_11_03	24_2465_C7_3	80 mM Ammonium Tartrate, 24% PEG400, HEPES pH7.0
CysLT2R_6RZ6	170_16_11_04	24_2465_C7_4	80 mM Ammonium Tartrate, 24% PEG400, HEPES pH7.0
CysLT2R_6RZ6	171_16_11_05	24_2465_C7_5	80 mM Ammonium Tartrate, 24% PEG400, HEPES pH7.0
CysLT2R_6RZ6	172_16_11_06	24_2465_C7_6	80 mM Ammonium Tartrate, 24% PEG400, HEPES pH7.0
CysLT2R_6RZ6	173_17_01_01	2_2473_A9_1	130mM Ammonium Tartrate dibasic, 30% v/v PEG400, 100mM HEPES 7.0, 10 mM Yttrium(III) chloride hexahydrate
CysLT2R_6RZ6	174_17_02_01	12_2473_A9_2	130mM Ammonium Tartrate dibasic, 30% v/v PEG400, 100mM HEPES 7.0, 10 mM Yttrium(III) chloride hexahydrate
CysLT2R_6RZ6	175_17_02_02	12_2473_A9_3	130mM Ammonium Tartrate dibasic, 30% v/v PEG400, 100mM HEPES 7.0, 10 mM Yttrium(III) chloride hexahydrate
CysLT2R_6RZ6	176_17_02_03	12_2473_A9_4	130mM Ammonium Tartrate dibasic, 30% v/v PEG400, 100mM HEPES 7.0, 10 mM Yttrium(III) chloride hexahydrate
CysLT2R_6RZ6	177_17_03_01	13_2473_A9_1	130mM Ammonium Tartrate dibasic, 30% v/v PEG400, 100mM HEPES 7.0, 10 mM Yttrium(III) chloride hexahydrate
CysLT2R_6RZ6	178_18_01_01	13_2445_D9_1	100 mM Ammonium Tartrate, 26% PEG400, HEPES pH7.0
CysLT2R_6RZ6	179_18_01_02	13_2445_D9_2	100 mM Ammonium Tartrate, 26% PEG400, HEPES pH7.0
CysLT2R_6RZ6	180_18_01_03	13_2445_D9_3	100 mM Ammonium Tartrate, 26% PEG400, HEPES pH7.0
CysLT2R_6RZ6	181_18_01_04	13_2445_D9_4	100 mM Ammonium Tartrate, 26% PEG400, HEPES pH7.0
CysLT2R_6RZ6	182_18_02_01	14_2445_D9_1	100 mM Ammonium Tartrate, 26% PEG400, HEPES pH7.0
CysLT2R_6RZ6	183_18_02_02	14_2445_D9_2	100 mM Ammonium Tartrate, 26% PEG400, HEPES pH7.0
CysLT2R_6RZ6	184_18_02_03	14_2445_D9_3	100 mM Ammonium Tartrate, 26% PEG400, HEPES pH7.0
CysLT2R_6RZ6	185_18_03_01	15_2445_D9_1	100 mM Ammonium Tartrate, 26% PEG400, HEPES pH7.0
CysLT2R_6RZ6	186_18_03_02	15_2445_D9_3	100 mM Ammonium Tartrate, 26% PEG400, HEPES pH7.0
CysLT2R_6RZ6	187_18_04_01	16_2445_D9_1	100 mM Ammonium Tartrate, 26% PEG400, HEPES pH7.0
CysLT2R_6RZ6	188_18_04_02	16_2445_D9_2	100 mM Ammonium Tartrate, 26% PEG400, HEPES pH7.0
CysLT2R_6RZ6	189_18_04_03	16_2445_D9_3	100 mM Ammonium Tartrate, 26% PEG400, HEPES pH7.0
CysLT2R_6RZ6	190_18_04_04	16_2445_D9_4	100 mM Ammonium Tartrate, 26% PEG400, HEPES pH7.0
CysLT2R_6RZ6	191_18_05_01	17_2445_D9_1	100 mM Ammonium Tartrate, 26% PEG400, HEPES pH7.0
CysLT2R_6RZ6	192_18_05_02	17_2445_D9_2	100 mM Ammonium Tartrate, 26% PEG400, HEPES pH7.0
CysLT2R_6RZ6	193_18_05_03	17_2445_D9_3	100 mM Ammonium Tartrate, 26% PEG400, HEPES pH7.0
CysLT2R_6RZ6	194_18_05_04	17_2445_D9_4	100 mM Ammonium Tartrate, 26% PEG400, HEPES pH7.0
CysLT2R_6RZ6	195_18_05_05	17_2445_D9_5	100 mM Ammonium Tartrate, 26% PEG400, HEPES pH7.0
CysLT2R_6RZ6	196_18_06_01	18_2445_D9_1	100 mM Ammonium Tartrate, 26% PEG400, HEPES pH7.0
CysLT2R_6RZ6	197_18_06_02	18_2445_D9_2	100 mM Ammonium Tartrate, 26% PEG400, HEPES pH7.0
CysLT2R_6RZ6	198_19_01_01	18_2465_D12_1	130 mM Ammonium Tartrate, 26% PEG400, HEPES pH7.0
CysLT2R_6RZ6	199_19_01_02	18_2465_D12_2	130 mM Ammonium Tartrate, 26% PEG400, HEPES pH7.0
CysLT2R_6RZ6	200_19_02_01	19_2465_D12_1	130 mM Ammonium Tartrate, 26% PEG400, HEPES pH7.0
CysLT2R_6RZ6	201_20_01_01	29_2465_E12_2	130 mM Ammonium Tartrate, 28% PEG400, HEPES pH7.0
CysLT2R_6RZ6	202_20_01_02	29_2465_E12_3	130 mM Ammonium Tartrate, 28% PEG400, HEPES pH7.0
CysLT2R_6RZ6	203_21_01_01	6_2466_H9_2	30mM Ammonium Tartrate dibasic, 20% v/v PEG400, 100mM HEPES 7.0, 0.025% v/v Dichloromethane
CysLT2R_6RZ6	204_22_01_01	9_2461_C8_2	90 mM Ammonium Tartrate, 24% PEG400, HEPES pH7.0
CysLT2R_6RZ6	205_23_01_01	12_2466_H1_1	30mM Ammonium Tartrate dibasic, 20% v/v PEG400, 100mM HEPES 7.0, 1% v/v 1,2-Butanediol
CysLT2R_6RZ6	206_23_01_02	12_2466_H1_2	30mM Ammonium Tartrate dibasic, 20% v/v PEG400, 100mM HEPES 7.0, 1% v/v 1,2-Butanediol
CysLT2R_6RZ6	207_23_01_03	12_2466_H1_3	30mM Ammonium Tartrate dibasic, 20% v/v PEG400, 100mM HEPES 7.0, 1% v/v 1,2-Butanediol
CysLT2R_6RZ6	208_23_01_04	12_2466_H1_4	30mM Ammonium Tartrate dibasic, 20% v/v PEG400, 100mM HEPES 7.0, 1% v/v 1,2-Butanediol
CysLT2R_6RZ6	209_23_01_05	12_2466_H1_5	30mM Ammonium Tartrate dibasic, 20% v/v PEG400, 100mM HEPES 7.0, 1% v/v 1,2-Butanediol
CysLT2R_6RZ6	210_23_01_06	12_2466_H1_6	30mM Ammonium Tartrate dibasic, 20% v/v PEG400, 100mM HEPES 7.0, 1% v/v 1,2-Butanediol
CysLT2R_6RZ6	211_24_01_01	2_2466_H6_12	30mM Ammonium Tartrate dibasic, 20% v/v PEG400, 100mM HEPES 7.0, 4% v/v 1-Propanol
CysLT2R_6RZ6	212_24_01_02	2_2466_H6_2	30mM Ammonium Tartrate dibasic, 20% v/v PEG400, 100mM HEPES 7.0, 4% v/v 1-Propanol
CysLT2R_6RZ6	213_24_01_03	2_2466_H6_3	30mM Ammonium Tartrate dibasic, 20% v/v PEG400, 100mM HEPES 7.0, 4% v/v 1-Propanol
CysLT2R_6RZ6	214_24_01_04	2_2466_H6_4	30mM Ammonium Tartrate dibasic, 20% v/v PEG400, 100mM HEPES 7.0, 4% v/v 1-Propanol
CysLT2R_6RZ6	215_24_01_05	2_2466_H6_6	30mM Ammonium Tartrate dibasic, 20% v/v PEG400, 100mM HEPES 7.0, 4% v/v 1-Propanol
CysLT2R_6RZ6	216_24_01_06	2_2466_H6_7	30mM Ammonium Tartrate dibasic, 20% v/v PEG400, 100mM HEPES 7.0, 4% v/v 1-Propanol
CysLT2R_6RZ6	217_24_01_07	2_2466_H6_8	30mM Ammonium Tartrate dibasic, 20% v/v PEG400, 100mM HEPES 7.0, 4% v/v 1-Propanol
CysLT2R_6RZ6	218_24_01_08	2_2466_H6_9	30mM Ammonium Tartrate dibasic, 20% v/v PEG400, 100mM HEPES 7.0, 4% v/v 1-Propanol
CysLT2R_6RZ6	219_24_01_09	2_2466_H6_10	30mM Ammonium Tartrate dibasic, 20% v/v PEG400, 100mM HEPES 7.0, 4% v/v 1-Propanol
CysLT2R_6RZ6	220_25_01_01	1_2448_C9_2	130 mM Ammonium Tartrate dibasic, 27.4% PEG400, HEPES pH7.0
CysLT2R_6RZ6	221_25_01_02	1_2448_C9_6	130 mM Ammonium Tartrate dibasic, 27.4% PEG400, HEPES pH7.0
CysLT2R_6RZ6	222_25_02_01	2_2448_C9_1	130 mM Ammonium Tartrate dibasic, 27.4% PEG400, HEPES pH7.0
CysLT2R_6RZ6	223_25_02_02	2_2448_C9_4	130 mM Ammonium Tartrate dibasic, 27.4% PEG400, HEPES pH7.0
CysLT2R_6RZ6	224_25_02_03	2_2448_C9_5	130 mM Ammonium Tartrate dibasic, 27.4% PEG400, HEPES pH7.0
CysLT2R_6RZ6	225_25_02_04	2_2448_C9_6	130 mM Ammonium Tartrate dibasic, 27.4% PEG400, HEPES pH7.0
CysLT2R_6RZ6	226_25_02_05	2_2448_C9_7	130 mM Ammonium Tartrate dibasic, 27.4% PEG400, HEPES pH7.0
CysLT2R_6RZ6	227_25_02_06	2_2448_C9_8	130 mM Ammonium Tartrate dibasic, 27.4% PEG400, HEPES pH7.0
CysLT2R_6RZ6	228_25_03_01	4_2448_C9_1	130 mM Ammonium Tartrate dibasic, 27.4% PEG400, HEPES pH7.0
CysLT2R_6RZ6	229_25_03_02	4_2448_C9_2	130 mM Ammonium Tartrate dibasic, 27.4% PEG400, HEPES pH7.0
CysLT2R_6RZ6	230_25_03_03	4_2448_C9_3	130 mM Ammonium Tartrate dibasic, 27.4% PEG400, HEPES pH7.0
CysLT2R_6RZ6	231_26_01_01	26_2465_D11_1	120 mM Ammonium Tartrate, 26% PEG400, HEPES pH7.0
CysLT2R_6RZ6	232_26_02_01	27_2465_D11_2	120 mM Ammonium Tartrate, 26% PEG400, HEPES pH7.0
CysLT2R_6RZ6	233_26_03_01	29_2465_D11_2	120 mM Ammonium Tartrate, 26% PEG400, HEPES pH7.0
CysLT2R_6RZ6	234_26_03_02	29_2465_D11_3	120 mM Ammonium Tartrate, 26% PEG400, HEPES pH7.0
CysLT2R_6RZ6	235_26_03_03	29_2465_D11_4	120 mM Ammonium Tartrate, 26% PEG400, HEPES pH7.0
CysLT2R_6RZ6	236_09_01_03	8_2454_C8_2	100 mM Ammonium Tartrate dibasic, 30% v/v PEG400, 100 mM TRIS pH8.0
CysLT2R_6RZ7	001_01_01_01	8_2473_H9_1	130mM Ammonium Tartrate dibasic, 30% v/v PEG400, 100mM HEPES 7.0, 0.025% v/v Dichloromethane
CysLT2R_6RZ7	002_01_02_01	9_2473_H9_1	130mM Ammonium Tartrate dibasic, 30% v/v PEG400, 100mM HEPES 7.0, 0.025% v/v Dichloromethane
CysLT2R_6RZ7	003_02_01_01	10_2449_A10_1	100 mM Ammonium Tartrate dibasic, 30% v/v PEG400, 100 mM TRIS pH8.0
CysLT2R_6RZ7	004_02_01_02	10_2449_A10_2	100 mM Ammonium Tartrate dibasic, 30% v/v PEG400, 100 mM TRIS pH8.0
CysLT2R_6RZ7	005_02_01_03	10_2449_A10_3	100 mM Ammonium Tartrate dibasic, 30% v/v PEG400, 100 mM TRIS pH8.0
CysLT2R_6RZ7	006_02_01_04	10_2449_A10_4	100 mM Ammonium Tartrate dibasic, 30% v/v PEG400, 100 mM TRIS pH8.0
CysLT2R_6RZ7	007_03_01_01	10_2454_C9_1	100 mM Ammonium Tartrate, 24% PEG400, HEPES pH7.0
CysLT2R_6RZ7	008_03_01_02	10_2454_C9_3	100 mM Ammonium Tartrate, 24% PEG400, HEPES pH7.0
CysLT2R_6RZ7	009_03_01_03	10_2454_C9_4	100 mM Ammonium Tartrate, 24% PEG400, HEPES pH7.0
CysLT2R_6RZ7	010_03_01_04	10_2454_C9_5	100 mM Ammonium Tartrate, 24% PEG400, HEPES pH7.0
CysLT2R_6RZ7	011_03_02_01	11_2454_C9_1	100 mM Ammonium Tartrate, 24% PEG400, HEPES pH7.0
CysLT2R_6RZ7	012_03_02_02	11_2454_C9_2	100 mM Ammonium Tartrate, 24% PEG400, HEPES pH7.0
CysLT2R_6RZ7	013_03_02_03	11_2454_C9_3	100 mM Ammonium Tartrate, 24% PEG400, HEPES pH7.0
CysLT2R_6RZ7	014_03_02_04	11_2454_C9_4	100 mM Ammonium Tartrate, 24% PEG400, HEPES pH7.0
CysLT2R_6RZ7	015_03_02_05	11_2454_C9_6	100 mM Ammonium Tartrate, 24% PEG400, HEPES pH7.0
CysLT2R_6RZ7	016_03_02_06	11_2454_C9_7	100 mM Ammonium Tartrate, 24% PEG400, HEPES pH7.0
CysLT2R_6RZ7	017_04_01_01	10_2446_A9_2	100 mM Ammonium Sulfate, 30% v/v PEG400, 100 mM HEPES pH7.0
CysLT2R_6RZ7	018_04_01_02	10_2446_A9_3	100 mM Ammonium Sulfate, 30% v/v PEG400, 100 mM HEPES pH7.0
CysLT2R_6RZ7	019_04_02_01	11_2446_A9_1	100 mM Ammonium Sulfate, 30% v/v PEG400, 100 mM HEPES pH7.0
CysLT2R_6RZ7	020_04_02_02	11_2446_A9_2	100 mM Ammonium Sulfate, 30% v/v PEG400, 100 mM HEPES pH7.0
CysLT2R_6RZ7	021_04_02_03	11_2446_A9_3	100 mM Ammonium Sulfate, 30% v/v PEG400, 100 mM HEPES pH7.0
CysLT2R_6RZ7	022_04_02_04	11_2446_A9_4	100 mM Ammonium Sulfate, 30% v/v PEG400, 100 mM HEPES pH7.0
CysLT2R_6RZ7	023_04_02_05	11_2446_A9_5	100 mM Ammonium Sulfate, 30% v/v PEG400, 100 mM HEPES pH7.0
CysLT2R_6RZ7	024_04_02_06	11_2446_A9_6	100 mM Ammonium Sulfate, 30% v/v PEG400, 100 mM HEPES pH7.0
CysLT2R_6RZ7	025_04_02_07	11_2446_A9_7	100 mM Ammonium Sulfate, 30% v/v PEG400, 100 mM HEPES pH7.0
CysLT2R_6RZ7	026_05_01_01	1_2466_D1_1	30mM Ammonium Tartrate dibasic, 20% v/v PEG400, 100mM HEPES 7.0, 10 mM Betaine hydrochloride
CysLT2R_6RZ7	027_05_01_02	1_2466_D1_2	30mM Ammonium Tartrate dibasic, 20% v/v PEG400, 100mM HEPES 7.0, 10 mM Betaine hydrochloride
CysLT2R_6RZ7	028_05_01_03	1_2466_D1_3	30mM Ammonium Tartrate dibasic, 20% v/v PEG400, 100mM HEPES 7.0, 10 mM Betaine hydrochloride
CysLT2R_6RZ7	029_05_02_01	2_2466_D1_3	30mM Ammonium Tartrate dibasic, 20% v/v PEG400, 100mM HEPES 7.0, 10 mM Betaine hydrochloride
CysLT2R_6RZ7	030_05_02_02	2_2466_D1_4	30mM Ammonium Tartrate dibasic, 20% v/v PEG400, 100mM HEPES 7.0, 10 mM Betaine hydrochloride
CysLT2R_6RZ7	031_05_02_03	2_2466_D1_5	30mM Ammonium Tartrate dibasic, 20% v/v PEG400, 100mM HEPES 7.0, 10 mM Betaine hydrochloride
CysLT2R_6RZ7	032_05_02_04	2_2466_D1_6	30mM Ammonium Tartrate dibasic, 20% v/v PEG400, 100mM HEPES 7.0, 10 mM Betaine hydrochloride
CysLT2R_6RZ7	033_05_02_05	2_2466_D1_7	30mM Ammonium Tartrate dibasic, 20% v/v PEG400, 100mM HEPES 7.0, 10 mM Betaine hydrochloride
CysLT2R_6RZ7	034_05_03_01	3_2466_D1_1	30mM Ammonium Tartrate dibasic, 20% v/v PEG400, 100mM HEPES 7.0, 10 mM Betaine hydrochloride
CysLT2R_6RZ7	035_05_03_02	3_2466_D1_2	30mM Ammonium Tartrate dibasic, 20% v/v PEG400, 100mM HEPES 7.0, 10 mM Betaine hydrochloride
CysLT2R_6RZ7	036_05_03_03	3_2466_D1_3	30mM Ammonium Tartrate dibasic, 20% v/v PEG400, 100mM HEPES 7.0, 10 mM Betaine hydrochloride
CysLT2R_6RZ7	037_05_03_04	3_2466_D1_4	30mM Ammonium Tartrate dibasic, 20% v/v PEG400, 100mM HEPES 7.0, 10 mM Betaine hydrochloride
CysLT2R_6RZ7	038_05_03_05	3_2466_D1_5	30mM Ammonium Tartrate dibasic, 20% v/v PEG400, 100mM HEPES 7.0, 10 mM Betaine hydrochloride
CysLT2R_6RZ7	039_05_03_06	3_2466_D1_6	30mM Ammonium Tartrate dibasic, 20% v/v PEG400, 100mM HEPES 7.0, 10 mM Betaine hydrochloride
CysLT2R_6RZ7	040_05_03_07	3_2466_D1_7	30mM Ammonium Tartrate dibasic, 20% v/v PEG400, 100mM HEPES 7.0, 10 mM Betaine hydrochloride
CysLT2R_6RZ7	041_05_03_08	3_2466_D1_8	30mM Ammonium Tartrate dibasic, 20% v/v PEG400, 100mM HEPES 7.0, 10 mM Betaine hydrochloride
CysLT2R_6RZ7	042_05_03_09	3_2466_D1_9	30mM Ammonium Tartrate dibasic, 20% v/v PEG400, 100mM HEPES 7.0, 10 mM Betaine hydrochloride
CysLT2R_6RZ7	043_05_03_10	3_2466_D1_10	30mM Ammonium Tartrate dibasic, 20% v/v PEG400, 100mM HEPES 7.0, 10 mM Betaine hydrochloride
CysLT2R_6RZ7	044_06_01_01	2_2466_H6_12	30mM Ammonium Tartrate dibasic, 20% v/v PEG400, 100mM HEPES 7.0, 4% v/v 1-Propanol
CysLT2R_6RZ7	045_06_01_02	2_2466_H6_2	30mM Ammonium Tartrate dibasic, 20% v/v PEG400, 100mM HEPES 7.0, 4% v/v 1-Propanol
CysLT2R_6RZ7	046_06_01_03	2_2466_H6_3	30mM Ammonium Tartrate dibasic, 20% v/v PEG400, 100mM HEPES 7.0, 4% v/v 1-Propanol
CysLT2R_6RZ7	047_06_01_04	2_2466_H6_4	30mM Ammonium Tartrate dibasic, 20% v/v PEG400, 100mM HEPES 7.0, 4% v/v 1-Propanol
CysLT2R_6RZ7	048_06_01_05	2_2466_H6_6	30mM Ammonium Tartrate dibasic, 20% v/v PEG400, 100mM HEPES 7.0, 4% v/v 1-Propanol
CysLT2R_6RZ7	049_06_01_06	2_2466_H6_7	30mM Ammonium Tartrate dibasic, 20% v/v PEG400, 100mM HEPES 7.0, 4% v/v 1-Propanol
CysLT2R_6RZ7	050_06_01_07	2_2466_H6_8	30mM Ammonium Tartrate dibasic, 20% v/v PEG400, 100mM HEPES 7.0, 4% v/v 1-Propanol
CysLT2R_6RZ7	051_06_01_08	2_2466_H6_9	30mM Ammonium Tartrate dibasic, 20% v/v PEG400, 100mM HEPES 7.0, 4% v/v 1-Propanol
CysLT2R_6RZ7	052_06_01_09	2_2466_H6_10	30mM Ammonium Tartrate dibasic, 20% v/v PEG400, 100mM HEPES 7.0, 4% v/v 1-Propanol
CysLT2R_6RZ7	053_07_01_01	2_2473_A9_1	130mM Ammonium Tartrate dibasic, 30% v/v PEG400, 100mM HEPES 7.0, 10 mM Yttrium(III) chloride hexahydrate
CysLT2R_6RZ7	054_07_02_01	12_2473_A9_2	130mM Ammonium Tartrate dibasic, 30% v/v PEG400, 100mM HEPES 7.0, 10 mM Yttrium(III) chloride hexahydrate
CysLT2R_6RZ7	055_07_02_02	12_2473_A9_3	130mM Ammonium Tartrate dibasic, 30% v/v PEG400, 100mM HEPES 7.0, 10 mM Yttrium(III) chloride hexahydrate
CysLT2R_6RZ7	056_07_02_03	12_2473_A9_4	130mM Ammonium Tartrate dibasic, 30% v/v PEG400, 100mM HEPES 7.0, 10 mM Yttrium(III) chloride hexahydrate
CysLT2R_6RZ7	057_07_03_01	13_2473_A9_1	130mM Ammonium Tartrate dibasic, 30% v/v PEG400, 100mM HEPES 7.0, 10 mM Yttrium(III) chloride hexahydrate
CysLT2R_6RZ7	058_07_04_01	14_2473_A9_1	130mM Ammonium Tartrate dibasic, 30% v/v PEG400, 100mM HEPES 7.0, 10 mM Yttrium(III) chloride hexahydrate
CysLT2R_6RZ7	059_07_04_02	14_2473_A9_2	130mM Ammonium Tartrate dibasic, 30% v/v PEG400, 100mM HEPES 7.0, 10 mM Yttrium(III) chloride hexahydrate
CysLT2R_6RZ7	060_07_04_03	14_2473_A9_3	130mM Ammonium Tartrate dibasic, 30% v/v PEG400, 100mM HEPES 7.0, 10 mM Yttrium(III) chloride hexahydrate
CysLT2R_6RZ7	061_08_01_01	13_2446_B5_1	100 mM Lithium thium Sulfate monohydrate, 30% v/v PEG400, 100 mM HEPES pH7.0
CysLT2R_6RZ7	062_08_01_02	13_2446_B5_2	100 mM Lithium thium Sulfate monohydrate, 30% v/v PEG400, 100 mM HEPES pH7.0
CysLT2R_6RZ7	063_08_02_01	14_2446_B5_2	100 mM Lithium thium Sulfate monohydrate, 30% v/v PEG400, 100 mM HEPES pH7.0
CysLT2R_6RZ7	064_09_01_01	22_2445_D11_1	120 mM Ammonium Tartrate, 26% PEG400, HEPES pH7.0
CysLT2R_6RZ7	065_10_01_01	1_2445_D10_2	110 mM Ammonium Tartrate, 26% PEG400, HEPES pH7.0
CysLT2R_6RZ7	066_10_01_02	1_2445_D10_3	110 mM Ammonium Tartrate, 26% PEG400, HEPES pH7.0
CysLT2R_6RZ7	067_10_01_03	1_2445_D10_4	110 mM Ammonium Tartrate, 26% PEG400, HEPES pH7.0
CysLT2R_6RZ7	068_10_01_04	1_2445_D10_5	110 mM Ammonium Tartrate, 26% PEG400, HEPES pH7.0
CysLT2R_6RZ7	069_10_01_05	1_2445_D10_6	110 mM Ammonium Tartrate, 26% PEG400, HEPES pH7.0
CysLT2R_6RZ7	070_10_02_01	3_2445_D10_1	110 mM Ammonium Tartrate, 26% PEG400, HEPES pH7.0
CysLT2R_6RZ7	071_11_01_01	6_2466_H9_2	30mM Ammonium Tartrate dibasic, 20% v/v PEG400, 100mM HEPES 7.0, 0.025% v/v Dichloromethane
CysLT2R_6RZ7	072_12_01_01	23_2445_E11_1	120 mM Ammonium Tartrate, 28% PEG400, HEPES pH7.0
CysLT2R_6RZ7	073_12_01_02	23_2445_E11_2	120 mM Ammonium Tartrate, 28% PEG400, HEPES pH7.0
CysLT2R_6RZ7	074_12_02_01	24_2445_E11_1	120 mM Ammonium Tartrate, 28% PEG400, HEPES pH7.0
CysLT2R_6RZ7	075_12_02_02	24_2445_E11_2	120 mM Ammonium Tartrate, 28% PEG400, HEPES pH7.0
CysLT2R_6RZ7	076_12_03_01	25_2445_E11_2	120 mM Ammonium Tartrate, 28% PEG400, HEPES pH7.0
CysLT2R_6RZ7	077_12_03_02	25_2445_E11_3	120 mM Ammonium Tartrate, 28% PEG400, HEPES pH7.0
CysLT2R_6RZ7	078_12_03_03	25_2445_E11_4	120 mM Ammonium Tartrate, 28% PEG400, HEPES pH7.0
CysLT2R_6RZ7	079_12_03_04	25_2445_E11_5	120 mM Ammonium Tartrate, 28% PEG400, HEPES pH7.0
CysLT2R_6RZ7	080_12_03_05	25_2445_E11_6	120 mM Ammonium Tartrate, 28% PEG400, HEPES pH7.0
CysLT2R_6RZ7	081_12_04_01	26_2445_E11_1	120 mM Ammonium Tartrate, 28% PEG400, HEPES pH7.0
CysLT2R_6RZ7	082_12_04_02	26_2445_E11_2	120 mM Ammonium Tartrate, 28% PEG400, HEPES pH7.0
CysLT2R_6RZ7	083_12_04_03	26_2445_E11_3	120 mM Ammonium Tartrate, 28% PEG400, HEPES pH7.0
CysLT2R_6RZ7	084_12_05_01	28_2445_E11_1	120 mM Ammonium Tartrate, 28% PEG400, HEPES pH7.0
CysLT2R_6RZ7	085_12_06_01	29_2445_E11_1	120 mM Ammonium Tartrate, 28% PEG400, HEPES pH7.0
CysLT2R_6RZ7	086_12_07_01	30_2445_E11_1	120 mM Ammonium Tartrate, 28% PEG400, HEPES pH7.0
CysLT2R_6RZ7	087_12_07_02	30_2445_E11_2	120 mM Ammonium Tartrate, 28% PEG400, HEPES pH7.0
CysLT2R_6RZ7	088_13_01_01	3_2445_E12_1	130 mM Ammonium Tartrate, 28% PEG400, HEPES pH7.0
CysLT2R_6RZ7	089_13_01_02	3_2445_E12_2	130 mM Ammonium Tartrate, 28% PEG400, HEPES pH7.0
CysLT2R_6RZ7	090_13_01_03	3_2445_E12_3	130 mM Ammonium Tartrate, 28% PEG400, HEPES pH7.0
CysLT2R_6RZ7	091_13_01_04	3_2445_E12_4	130 mM Ammonium Tartrate, 28% PEG400, HEPES pH7.0
CysLT2R_6RZ7	092_13_01_05	3_2445_E12_5	130 mM Ammonium Tartrate, 28% PEG400, HEPES pH7.0
CysLT2R_6RZ7	093_13_01_06	3_2445_E12_6	130 mM Ammonium Tartrate, 28% PEG400, HEPES pH7.0
CysLT2R_6RZ7	094_13_02_01	4_2445_E12_1	130 mM Ammonium Tartrate, 28% PEG400, HEPES pH7.0
CysLT2R_6RZ7	095_13_02_02	4_2445_E12_2	130 mM Ammonium Tartrate, 28% PEG400, HEPES pH7.0
CysLT2R_6RZ7	096_13_02_03	4_2445_E12_3	130 mM Ammonium Tartrate, 28% PEG400, HEPES pH7.0
CysLT2R_6RZ7	097_13_02_04	4_2445_E12_4	130 mM Ammonium Tartrate, 28% PEG400, HEPES pH7.0
CysLT2R_6RZ7	098_13_03_01	5_2445_E12_1	130 mM Ammonium Tartrate, 28% PEG400, HEPES pH7.0
CysLT2R_6RZ7	099_13_03_02	5_2445_E12_2	130 mM Ammonium Tartrate, 28% PEG400, HEPES pH7.0
CysLT2R_6RZ7	100_13_03_03	5_2445_E12_3	130 mM Ammonium Tartrate, 28% PEG400, HEPES pH7.0
CysLT2R_6RZ7	101_13_04_01	6_2445_E12_1	130 mM Ammonium Tartrate, 28% PEG400, HEPES pH7.0
CysLT2R_6RZ7	102_14_01_01	12_2466_H1_1	30mM Ammonium Tartrate dibasic, 20% v/v PEG400, 100mM HEPES 7.0, 1% v/v 1,2-Butanediol
CysLT2R_6RZ7	103_14_01_02	12_2466_H1_2	30mM Ammonium Tartrate dibasic, 20% v/v PEG400, 100mM HEPES 7.0, 1% v/v 1,2-Butanediol
CysLT2R_6RZ7	104_14_01_03	12_2466_H1_3	30mM Ammonium Tartrate dibasic, 20% v/v PEG400, 100mM HEPES 7.0, 1% v/v 1,2-Butanediol
CysLT2R_6RZ7	105_14_01_04	12_2466_H1_4	30mM Ammonium Tartrate dibasic, 20% v/v PEG400, 100mM HEPES 7.0, 1% v/v 1,2-Butanediol
CysLT2R_6RZ7	106_14_01_05	12_2466_H1_5	30mM Ammonium Tartrate dibasic, 20% v/v PEG400, 100mM HEPES 7.0, 1% v/v 1,2-Butanediol
CysLT2R_6RZ7	107_14_01_06	12_2466_H1_6	30mM Ammonium Tartrate dibasic, 20% v/v PEG400, 100mM HEPES 7.0, 1% v/v 1,2-Butanediol
CysLT2R_6RZ7	108_15_01_01	6_2445_A2_3	30 mM Ammonium Tartrate, 20% PEG400, HEPES pH7.0
CysLT2R_6RZ7	109_15_01_02	6_2445_A2_4	30 mM Ammonium Tartrate, 20% PEG400, HEPES pH7.0
CysLT2R_6RZ7	110_15_02_01	7_2445_A2_10	30 mM Ammonium Tartrate, 20% PEG400, HEPES pH7.0
CysLT2R_6RZ7	111_15_02_02	7_2445_A2_2	30 mM Ammonium Tartrate, 20% PEG400, HEPES pH7.0
CysLT2R_6RZ7	112_15_02_03	7_2445_A2_10	30 mM Ammonium Tartrate, 20% PEG400, HEPES pH7.0
CysLT2R_6RZ7	113_15_03_01	31_2445_A2_1	30 mM Ammonium Tartrate, 20% PEG400, HEPES pH7.0
CysLT2R_6RZ7	114_15_03_02	31_2445_A2_2	30 mM Ammonium Tartrate, 20% PEG400, HEPES pH7.0
CysLT2R_6RZ7	115_15_03_03	31_2445_A2_3	30 mM Ammonium Tartrate, 20% PEG400, HEPES pH7.0
CysLT2R_6RZ7	116_15_04_01	32_2445_A2_1	30 mM Ammonium Tartrate, 20% PEG400, HEPES pH7.0
CysLT2R_6RZ7	117_15_04_02	32_2445_A2_3	30 mM Ammonium Tartrate, 20% PEG400, HEPES pH7.0
CysLT2R_6RZ7	118_15_05_01	33_2445_A2_2	30 mM Ammonium Tartrate, 20% PEG400, HEPES pH7.0
CysLT2R_6RZ7	119_15_05_02	33_2445_A2_3	30 mM Ammonium Tartrate, 20% PEG400, HEPES pH7.0
CysLT2R_6RZ7	120_15_06_01	34_2445_A2_1	30 mM Ammonium Tartrate, 20% PEG400, HEPES pH7.0
CysLT2R_6RZ7	121_15_06_02	34_2445_A2_3	30 mM Ammonium Tartrate, 20% PEG400, HEPES pH7.0
CysLT2R_6RZ7	122_15_06_03	34_2445_A2_4	30 mM Ammonium Tartrate, 20% PEG400, HEPES pH7.0
CysLT2R_6RZ7	123_15_06_04	34_2445_A2_5	30 mM Ammonium Tartrate, 20% PEG400, HEPES pH7.0
CysLT2R_6RZ7	124_16_01_01	1_2448_C9_2	130 mM Ammonium Tartrate dibasic, 27.4% PEG400, HEPES pH7.0
CysLT2R_6RZ7	126_16_01_03	1_2448_C9_5	130 mM Ammonium Tartrate dibasic, 27.4% PEG400, HEPES pH7.0
CysLT2R_6RZ7	127_16_01_04	1_2448_C9_6	130 mM Ammonium Tartrate dibasic, 27.4% PEG400, HEPES pH7.0
CysLT2R_6RZ7	128_16_01_05	1_2448_C9_7	130 mM Ammonium Tartrate dibasic, 27.4% PEG400, HEPES pH7.0
CysLT2R_6RZ7	129_16_01_06	1_2448_C9_8	130 mM Ammonium Tartrate dibasic, 27.4% PEG400, HEPES pH7.0
CysLT2R_6RZ7	130_16_01_07	1_2448_C9_9	130 mM Ammonium Tartrate dibasic, 27.4% PEG400, HEPES pH7.0
CysLT2R_6RZ7	131_16_01_08	1_2448_C9_10	130 mM Ammonium Tartrate dibasic, 27.4% PEG400, HEPES pH7.0
CysLT2R_6RZ7	132_16_01_09	1_2448_C9_11	130 mM Ammonium Tartrate dibasic, 27.4% PEG400, HEPES pH7.0
CysLT2R_6RZ7	133_16_02_01	2_2448_C9_1	130 mM Ammonium Tartrate dibasic, 27.4% PEG400, HEPES pH7.0
CysLT2R_6RZ7	134_16_02_02	2_2448_C9_4	130 mM Ammonium Tartrate dibasic, 27.4% PEG400, HEPES pH7.0
CysLT2R_6RZ7	135_16_02_03	2_2448_C9_5	130 mM Ammonium Tartrate dibasic, 27.4% PEG400, HEPES pH7.0
CysLT2R_6RZ7	136_16_02_04	2_2448_C9_6	130 mM Ammonium Tartrate dibasic, 27.4% PEG400, HEPES pH7.0
CysLT2R_6RZ7	137_16_02_05	2_2448_C9_7	130 mM Ammonium Tartrate dibasic, 27.4% PEG400, HEPES pH7.0
CysLT2R_6RZ7	138_16_02_06	2_2448_C9_8	130 mM Ammonium Tartrate dibasic, 27.4% PEG400, HEPES pH7.0
CysLT2R_6RZ7	139_16_03_01	3_2448_C9_1	130 mM Ammonium Tartrate dibasic, 27.4% PEG400, HEPES pH7.0
CysLT2R_6RZ7	140_16_03_02	3_2448_C9_2	130 mM Ammonium Tartrate dibasic, 27.4% PEG400, HEPES pH7.0
CysLT2R_6RZ7	141_16_03_03	3_2448_C9_3	130 mM Ammonium Tartrate dibasic, 27.4% PEG400, HEPES pH7.0
CysLT2R_6RZ7	142_16_03_04	3_2448_C9_4	130 mM Ammonium Tartrate dibasic, 27.4% PEG400, HEPES pH7.0
CysLT2R_6RZ7	143_16_03_05	3_2448_C9_5	130 mM Ammonium Tartrate dibasic, 27.4% PEG400, HEPES pH7.0
CysLT2R_6RZ7	144_16_04_01	4_2448_C9_1	130 mM Ammonium Tartrate dibasic, 27.4% PEG400, HEPES pH7.0
CysLT2R_6RZ7	145_16_04_02	4_2448_C9_2	130 mM Ammonium Tartrate dibasic, 27.4% PEG400, HEPES pH7.0
CysLT2R_6RZ7	146_16_04_03	4_2448_C9_3	130 mM Ammonium Tartrate dibasic, 27.4% PEG400, HEPES pH7.0
CysLT2R_6RZ7	147_16_05_01	7_2448_C9_2	130 mM Ammonium Tartrate dibasic, 27.4% PEG400, HEPES pH7.0
CysLT2R_6RZ7	148_17_01_01	8_2454_C8_1	100 mM Ammonium Tartrate dibasic, 30% v/v PEG400, 100 mM TRIS pH8.0
CysLT2R_6RZ7	149_17_01_02	8_2454_C8_3	100 mM Ammonium Tartrate dibasic, 30% v/v PEG400, 100 mM TRIS pH8.0
CysLT2R_6RZ7	150_17_02_01	9_2454_C8_1	100 mM Ammonium Tartrate dibasic, 30% v/v PEG400, 100 mM TRIS pH8.0
CysLT2R_6RZ7	151_17_02_02	9_2454_C8_2	100 mM Ammonium Tartrate dibasic, 30% v/v PEG400, 100 mM TRIS pH8.0
CysLT2R_6RZ7	152_17_02_03	9_2454_C8_3	100 mM Ammonium Tartrate dibasic, 30% v/v PEG400, 100 mM TRIS pH8.0
CysLT2R_6RZ7	153_17_02_04	9_2454_C8_4	100 mM Ammonium Tartrate dibasic, 30% v/v PEG400, 100 mM TRIS pH8.0
CysLT2R_6RZ7	154_18_01_01	15_2473_D3_1	130mM Ammonium Tartrate dibasic, 30% v/v PEG400, 100mM HEPES 7.0, 10 mM Spermine tetrahydrochloride
CysLT2R_6RZ7	155_18_01_02	15_2473_D3_2	130mM Ammonium Tartrate dibasic, 30% v/v PEG400, 100mM HEPES 7.0, 10 mM Spermine tetrahydrochloride
CysLT2R_6RZ7	156_18_01_03	15_2473_D3_3	130mM Ammonium Tartrate dibasic, 30% v/v PEG400, 100mM HEPES 7.0, 10 mM Spermine tetrahydrochloride
CysLT2R_6RZ7	157_18_01_04	15_2473_D3_4	130mM Ammonium Tartrate dibasic, 30% v/v PEG400, 100mM HEPES 7.0, 10 mM Spermine tetrahydrochloride
CysLT2R_6RZ7	158_18_01_05	15_2473_D3_5	130mM Ammonium Tartrate dibasic, 30% v/v PEG400, 100mM HEPES 7.0, 10 mM Spermine tetrahydrochloride
CysLT2R_6RZ7	159_18_02_01	16_2473_D3_1	130mM Ammonium Tartrate dibasic, 30% v/v PEG400, 100mM HEPES 7.0, 10 mM Spermine tetrahydrochloride
CysLT2R_6RZ8	001_01_01_01	2_2537_C4_w1_1	100 mM Potassium fluoride, 30% v/v PEG400, 100 mM TRIS pH8.0
CysLT2R_6RZ8	002_01_02_01	3_2537_C4_w1_1	100 mM Potassium fluoride, 30% v/v PEG400, 100 mM TRIS pH8.0
CysLT2R_6RZ8	003_01_03_01	4_2537_C4_w1_1	100 mM Potassium fluoride, 30% v/v PEG400, 100 mM TRIS pH8.0
CysLT2R_6RZ8	004_01_03_02	4_2537_C4_w1_2	100 mM Potassium fluoride, 30% v/v PEG400, 100 mM TRIS pH8.0
CysLT2R_6RZ8	005_01_04_01	5_2537_C4_w1_1	100 mM Potassium fluoride, 30% v/v PEG400, 100 mM TRIS pH8.0
CysLT2R_6RZ8	006_01_04_02	5_2537_C4_w1_2	100 mM Potassium fluoride, 30% v/v PEG400, 100 mM TRIS pH8.0
CysLT2R_6RZ8	007_01_05_01	6_2537_C4_w1_1	100 mM Potassium fluoride, 30% v/v PEG400, 100 mM TRIS pH8.0
CysLT2R_6RZ8	008_01_06_01	8_2537_C4_w1_2	100 mM Potassium fluoride, 30% v/v PEG400, 100 mM TRIS pH8.0
CysLT2R_6RZ8	009_01_06_02	8_2537_C4_w1_3	100 mM Potassium fluoride, 30% v/v PEG400, 100 mM TRIS pH8.0
CysLT2R_6RZ8	010_01_07_01	9_2537_C4_w1_2	100 mM Potassium fluoride, 30% v/v PEG400, 100 mM TRIS pH8.0
CysLT2R_6RZ8	011_01_08_01	10_2537_C4_w1_2	100 mM Potassium fluoride, 30% v/v PEG400, 100 mM TRIS pH8.0
CysLT2R_6RZ9	001_01_01_01	1_2549_E11_2	210 mM Ammonium Tartrate dibasic, 30.9% PEG400, HEPES pH7.0
CysLT2R_6RZ9	002_01_01_02	1_2549_E11_3	210 mM Ammonium Tartrate dibasic, 30.9% PEG400, HEPES pH7.0
CysLT2R_6RZ9	003_01_02_01	2_2549_E11_1	210 mM Ammonium Tartrate dibasic, 30.9% PEG400, HEPES pH7.0
CysLT2R_6RZ9	004_01_02_02	2_2549_E11_2	210 mM Ammonium Tartrate dibasic, 30.9% PEG400, HEPES pH7.0
CysLT2R_6RZ9	005_01_02_03	2_2549_E11_3	210 mM Ammonium Tartrate dibasic, 30.9% PEG400, HEPES pH7.0
CysLT2R_6RZ9	006_01_03_01	3_2549_E11_1	210 mM Ammonium Tartrate dibasic, 30.9% PEG400, HEPES pH7.0
CysLT2R_6RZ9	007_01_04_01	4_2549_E11_1	210 mM Ammonium Tartrate dibasic, 30.9% PEG400, HEPES pH7.0
CysLT2R_6RZ9	008_01_04_02	4_2549_E11_2	210 mM Ammonium Tartrate dibasic, 30.9% PEG400, HEPES pH7.0
CysLT2R_6RZ9	009_01_05_01	10_2549_E11_w1_1_1	210 mM Ammonium Tartrate dibasic, 30.9% PEG400, HEPES pH7.0
CysLT2R_6RZ9	011_01_05_03	10_2549_E11_w1_3_1	210 mM Ammonium Tartrate dibasic, 30.9% PEG400, HEPES pH7.0
CysLT2R_6RZ9	013_01_06_02	11_2549_E11_w1_2_1	210 mM Ammonium Tartrate dibasic, 30.9% PEG400, HEPES pH7.0
CysLT2R_6RZ9	014_01_06_03	11_2549_E11_w1_3_1	210 mM Ammonium Tartrate dibasic, 30.9% PEG400, HEPES pH7.0
CysLT2R_6RZ9	017_01_06_06	11_2549_E11_w1_6_1	210 mM Ammonium Tartrate dibasic, 30.9% PEG400, HEPES pH7.0
CysLT2R_6RZ9	018_01_06_07	11_2549_E11_w1_7_1	210 mM Ammonium Tartrate dibasic, 30.9% PEG400, HEPES pH7.0
CysLT2R_6RZ9	019_01_06_08	11_2549_E11_w1_8_1	210 mM Ammonium Tartrate dibasic, 30.9% PEG400, HEPES pH7.0
CysLT2R_6RZ9	020_01_06_09	11_2549_E11_w1_9_1	210 mM Ammonium Tartrate dibasic, 30.9% PEG400, HEPES pH7.0
CysLT2R_6RZ9	021_01_06_10	11_2549_E11_w1_10_1	210 mM Ammonium Tartrate dibasic, 30.9% PEG400, HEPES pH7.0
CysLT2R_6RZ9	022_01_06_11	11_2549_E11_w1_11_1	210 mM Ammonium Tartrate dibasic, 30.9% PEG400, HEPES pH7.0
CysLT2R_6RZ9	023_02_01_01	1_2545_A10_w1_2	100 mM Ammonium Tartrate dibasic, 30% v/v PEG400, 100 mM TRIS pH8.0
CysLT2R_6RZ9	024_02_02_01	2_2545_A10_w1_2	100 mM Ammonium Tartrate dibasic, 30% v/v PEG400, 100 mM TRIS pH8.0
CysLT2R_6RZ9	025_02_03_01	3_2545_A10_w1_2	100 mM Ammonium Tartrate dibasic, 30% v/v PEG400, 100 mM TRIS pH8.0
CysLT2R_6RZ9	026_02_03_02	3_2545_A10_w1_3	100 mM Ammonium Tartrate dibasic, 30% v/v PEG400, 100 mM TRIS pH8.0
CysLT2R_6RZ9	027_03_01_01	14_2546_B8_1	80 mM Ammonium Tartrate, 29.14% PEG400, HEPES pH7.0
CysLT2R_6RZ9	028_03_02_01	15_2546_B8_1	80 mM Ammonium Tartrate, 29.14% PEG400, HEPES pH7.0
CysLT2R_6RZ9	029_03_03_01	17_2546_B8_1	80 mM Ammonium Tartrate, 29.14% PEG400, HEPES pH7.0
CysLT2R_6RZ9	030_04_01_01	1_2535_E2_1	20 mM Ammonium Tartrate, 32.6% PEG400, HEPES pH7.0
CysLT2R_6RZ9	031_04_01_02	1_2535_E2_3	20 mM Ammonium Tartrate, 32.6% PEG400, HEPES pH7.0
CysLT2R_6RZ9	032_04_01_03	1_2535_E2_4	20 mM Ammonium Tartrate, 32.6% PEG400, HEPES pH7.0
CysLT2R_6RZ9	033_04_02_01	18_2535_E2_1	20 mM Ammonium Tartrate, 32.6% PEG400, HEPES pH7.0
CysLT2R_6RZ9	034_04_03_01	19_2535_E2_1	20 mM Ammonium Tartrate, 32.6% PEG400, HEPES pH7.0
CysLT2R_6RZ9	036_06_01_01	4_2549_F12_1	250 mM Ammonium Tartrate dibasic, 32.6% PEG400, HEPES pH7.0
CysLT2R_6RZ9	037_06_01_02	4_2549_F12_2	250 mM Ammonium Tartrate dibasic, 32.6% PEG400, HEPES pH7.0
CysLT2R_6RZ9	038_06_01_03	4_2549_F12_3	250 mM Ammonium Tartrate dibasic, 32.6% PEG400, HEPES pH7.0
CysLT2R_6RZ9	039_06_02_01	5_2549_F12_1	250 mM Ammonium Tartrate dibasic, 32.6% PEG400, HEPES pH7.0
CysLT2R_6RZ9	040_06_02_02	5_2549_F12_2	250 mM Ammonium Tartrate dibasic, 32.6% PEG400, HEPES pH7.0
CysLT2R_6RZ9	041_06_02_03	5_2549_F12_3	250 mM Ammonium Tartrate dibasic, 32.6% PEG400, HEPES pH7.0
CysLT2R_6RZ9	042_06_03_01	7_2549_F12_1	250 mM Ammonium Tartrate dibasic, 32.6% PEG400, HEPES pH7.0
CysLT2R_6RZ9	043_06_04_01	10_2549_F12_1	250 mM Ammonium Tartrate dibasic, 32.6% PEG400, HEPES pH7.0
CysLT2R_6RZ9	044_07_01_01	6_2547_C3_1_1	130 mM Ammonium acetate, 27.4% PEG400, HEPES pH7.0
CysLT2R_6RZ9	045_07_02_01	7_2547_C3_1_1	130 mM Ammonium acetate, 27.4% PEG400, HEPES pH7.0
CysLT2R_6RZ9	046_08_01_01	20_2533_G5_1	50 mM Ammonium Tartrate, 34.9% PEG400, HEPES pH7.0
CysLT2R_6RZ9	047_08_01_02	20_2533_G5_2	50 mM Ammonium Tartrate, 34.9% PEG400, HEPES pH7.0
CysLT2R_6RZ9	048_09_01_01	15_2546_B9_2	90 mM Ammonium Tartrate, 29.14% PEG400, HEPES pH7.0
CysLT2R_6RZ9	049_09_01_02	15_2546_B9_3	90 mM Ammonium Tartrate, 29.14% PEG400, HEPES pH7.0

## Sheet: summary
CysLT1R_6RZ4	1	27	100 mM Tris pH8, 33% PEG400, 160 mM Sodium Nitrate, 1% v/v 1,2-Butanediol
CysLT1R_6RZ4	2	4	100 mM Tris pH8, 34% PEG400, 130 mM Sodium Nitrate
CysLT1R_6RZ4	3	40	100 mM Tris pH8, 34% PEG400, 75 mM Sodium Nitrate
CysLT1R_6RZ4	4	8	100 mM Sodium Citrate pH6, 31% PEG400 , 200 mM Lithium Nitrate
CysLT1R_6RZ4	5	23	100 mM Tris pH8, 33% PEG400, 160 mM Sodium Nitrate, 4% v/v 2,5-Hexanediol (mixture of isomers)
CysLT1R_6RZ4	6	23	100 mM Sodium Citrate pH6, 34% PEG400 , 400 mM Lithium Nitrate, 10 mM Betaine hydrochloride
CysLT1R_6RZ4	7	13	100 mM Tris pH8, 34% PEG400, 266 mM Sodium Nitrate
CysLT1R_6RZ4	8	5	100 mM Sodium Citrate pH6, 34% PEG400 , 400 mM Lithium Nitrate, 3% w/v D-(+)-Glucose monohydrate
CysLT1R_6RZ4	9	2	100 mM Sodium Citrate pH6, 34% PEG400 , 400 mM Lithium Nitrate, 100 mM Cesium chloride
CysLT1R_6RZ4	10	2	100 mM Tris pH8.2, 37% PEG400, 200 mM Sodium Nitrate, 4% v/v 2,5-Hexanediol (mixture of isomers)
CysLT1R_6RZ4	11	16	100 mM Sodium Citrate pH6, 34% PEG400 , 400 mM Lithium Nitrate, 4% v/v 2,5-Hexanediol (mixture of isomers)
CysLT1R_6RZ4	12	11	100 mM Tris pH8, 33% PEG400, 160 mM Sodium Nitrate, 10 mM Spermine tetrahydrochloride
CysLT1R_6RZ4	13	7	100 mM Sodium Citrate pH6, 30% PEG400 , 200 mM Lithium Nitrate
CysLT1R_6RZ4	14	2	100 mM Sodium Citrate pH6, 30% PEG400 , 236 mM Lithium Nitrate
CysLT1R_6RZ4	15	1	100 mM Tris pH8, 33% PEG400, 160 mM Sodium Nitrate, 10 mM Spermidine
CysLT1R_6RZ4	16	2	100 mM Tris pH8, 33% PEG400, 160 mM Sodium Nitrate, 0.5% w/v n-Dodecyl-b-D-maltoside
CysLT2R_6RZ6	1	9	100 mM Ammonium Sulfate, 30% v/v PEG400, 100 mM HEPES pH7.0
CysLT2R_6RZ6	2	6	130mM Ammonium Tartrate dibasic, 30% v/v PEG400, 100mM HEPES 7.0, 10 mM Spermine tetrahydrochloride
CysLT2R_6RZ6	3	12	100 mM Ammonium Sulfate, 30% v/v PEG400, 100 mM HEPES pH7.0
CysLT2R_6RZ6	4	2	100 mM Lithium thium Sulfate monohydrate, 30% v/v PEG400, 100 mM HEPES pH7.0
CysLT2R_6RZ6	5	18	30mM Ammonium Tartrate dibasic, 20% v/v PEG400, 100mM HEPES 7.0, 10 mM Betaine hydrochloride
CysLT2R_6RZ6	6	7	60 mM Ammonium Tartrate, 22% PEG400, HEPES pH7.0
CysLT2R_6RZ6	7	19	70 mM Ammonium Tartrate, 22% PEG400, HEPES pH7.0
CysLT2R_6RZ6	8	2	30 mM Ammonium Tartrate, 20% PEG400, HEPES pH7.0
CysLT2R_6RZ6	9	7	100 mM Ammonium Tartrate dibasic, 30% v/v PEG400, 100 mM TRIS pH8.0
CysLT2R_6RZ6	10	9	100 mM Ammonium Tartrate, 24% PEG400, HEPES pH7.0
CysLT2R_6RZ6	11	1	100 mM Ammonium Tartrate, 26% PEG400, HEPES pH7.0
CysLT2R_6RZ6	12	1	120 mM Ammonium Tartrate, 26% PEG400, HEPES pH7.0
CysLT2R_6RZ6	13	7	120 mM Ammonium Tartrate, 28% PEG400, HEPES pH7.0
CysLT2R_6RZ6	14	4	100 mM Ammonium Tartrate dibasic, 30% v/v PEG400, 100 mM TRIS pH8.0
CysLT2R_6RZ6	15	17	100 mM Ammonium Tartrate dibasic, 30% v/v PEG400, 100 mM TRIS pH8.0
CysLT2R_6RZ6	16	52	80 mM Ammonium Tartrate, 24% PEG400, HEPES pH7.0
CysLT2R_6RZ6	17	5	130mM Ammonium Tartrate dibasic, 30% v/v PEG400, 100mM HEPES 7.0, 10 mM Yttrium(III) chloride hexahydrate
CysLT2R_6RZ6	18	20	100 mM Ammonium Tartrate, 26% PEG400, HEPES pH7.0
CysLT2R_6RZ6	19	3	130 mM Ammonium Tartrate, 26% PEG400, HEPES pH7.0
CysLT2R_6RZ6	20	2	130 mM Ammonium Tartrate, 28% PEG400, HEPES pH7.0
CysLT2R_6RZ6	21	1	30mM Ammonium Tartrate dibasic, 20% v/v PEG400, 100mM HEPES 7.0, 0.025% v/v Dichloromethane
CysLT2R_6RZ6	22	1	90 mM Ammonium Tartrate, 24% PEG400, HEPES pH7.0
CysLT2R_6RZ6	23	6	30mM Ammonium Tartrate dibasic, 20% v/v PEG400, 100mM HEPES 7.0, 1% v/v 1,2-Butanediol
CysLT2R_6RZ6	24	9	30mM Ammonium Tartrate dibasic, 20% v/v PEG400, 100mM HEPES 7.0, 4% v/v 1-Propanol
CysLT2R_6RZ6	25	11	130 mM Ammonium Tartrate dibasic, 27.4% PEG400, HEPES pH7.0
CysLT2R_6RZ6	26	5	120 mM Ammonium Tartrate, 26% PEG400, HEPES pH7.0
CysLT2R_6RZ7	1	2	130mM Ammonium Tartrate dibasic, 30% v/v PEG400, 100mM HEPES 7.0, 0.025% v/v Dichloromethane
CysLT2R_6RZ7	2	4	100 mM Ammonium Tartrate dibasic, 30% v/v PEG400, 100 mM TRIS pH8.0
CysLT2R_6RZ7	3	10	100 mM Ammonium Tartrate, 24% PEG400, HEPES pH7.0
CysLT2R_6RZ7	4	9	100 mM Ammonium Sulfate, 30% v/v PEG400, 100 mM HEPES pH7.0
CysLT2R_6RZ7	5	18	30mM Ammonium Tartrate dibasic, 20% v/v PEG400, 100mM HEPES 7.0, 10 mM Betaine hydrochloride
CysLT2R_6RZ7	6	9	30mM Ammonium Tartrate dibasic, 20% v/v PEG400, 100mM HEPES 7.0, 4% v/v 1-Propanol
CysLT2R_6RZ7	7	8	130mM Ammonium Tartrate dibasic, 30% v/v PEG400, 100mM HEPES 7.0, 10 mM Yttrium(III) chloride hexahydrate
CysLT2R_6RZ7	8	3	100 mM Lithium thium Sulfate monohydrate, 30% v/v PEG400, 100 mM HEPES pH7.0
CysLT2R_6RZ7	9	1	120 mM Ammonium Tartrate, 26% PEG400, HEPES pH7.0
CysLT2R_6RZ7	10	6	110 mM Ammonium Tartrate, 26% PEG400, HEPES pH7.0
CysLT2R_6RZ7	11	1	30mM Ammonium Tartrate dibasic, 20% v/v PEG400, 100mM HEPES 7.0, 0.025% v/v Dichloromethane
CysLT2R_6RZ7	12	16	120 mM Ammonium Tartrate, 28% PEG400, HEPES pH7.0
CysLT2R_6RZ7	13	14	130 mM Ammonium Tartrate, 28% PEG400, HEPES pH7.0
CysLT2R_6RZ7	14	6	30mM Ammonium Tartrate dibasic, 20% v/v PEG400, 100mM HEPES 7.0, 1% v/v 1,2-Butanediol
CysLT2R_6RZ7	15	16	30 mM Ammonium Tartrate, 20% PEG400, HEPES pH7.0
CysLT2R_6RZ7	16	23	130 mM Ammonium Tartrate dibasic, 27.4% PEG400, HEPES pH7.0
CysLT2R_6RZ7	17	6	100 mM Ammonium Tartrate dibasic, 30% v/v PEG400, 100 mM TRIS pH8.0
CysLT2R_6RZ7	18	6	130mM Ammonium Tartrate dibasic, 30% v/v PEG400, 100mM HEPES 7.0, 10 mM Spermine tetrahydrochloride
CysLT2R_6RZ8	1	11	100 mM Potassium fluoride, 30% v/v PEG400, 100 mM TRIS pH8.0
CysLT2R_6RZ9	1	18	210 mM Ammonium Tartrate dibasic, 30.9% PEG400, HEPES pH7.0
CysLT2R_6RZ9	2	4	100 mM Ammonium Tartrate dibasic, 30% v/v PEG400, 100 mM TRIS pH8.0
CysLT2R_6RZ9	3	3	80 mM Ammonium Tartrate, 29.14% PEG400, HEPES pH7.0
CysLT2R_6RZ9	4	5	20 mM Ammonium Tartrate, 32.6% PEG400, HEPES pH7.0
CysLT2R_6RZ9	6	8	250 mM Ammonium Tartrate dibasic, 32.6% PEG400, HEPES pH7.0
CysLT2R_6RZ9	7	2	130 mM Ammonium acetate, 27.4% PEG400, HEPES pH7.0
CysLT2R_6RZ9	8	2	50 mM Ammonium Tartrate, 34.9% PEG400, HEPES pH7.0
CysLT2R_6RZ9	9	2	90 mM Ammonium Tartrate, 29.14% PEG400, HEPES pH7.0
